# Supplementary material for: Profiling the impact of different tau species on glial cell biology
Source: Front Cell Dev Biol. 2025 Jul 17;13:1622138. doi: 10.3389/fcell.2025.1622138 (PMC12310919; doi:10.3389/fcell.2025.1622138)
Supplement: Supplementary file 1 [file Table1.xlsx]

## Sheet: Table S1
Table S1. Sample information.
Sample name	Sex	Age	AAV
GFP.1	F	3MO	GFP
GFP.2	F	3MO	GFP
GFP.3	M	3MO	GFP
GFP.4	M	3MO	GFP
P301L.1	F	3MO	P301L
P301L.2	F	3MO	P301L
P301L.3	M	3MO	P301L
P301L.4	M	3MO	P301L
A152T.1	F	3MO	A152T
A152T.2	F	3MO	A152T
A152T.3	M	3MO	A152T
A152T.4	M	3MO	A152T

## Sheet: Table S2
Table S2. Raw data from Nanostring glial profiling panel.
Probe Name	Accession #	NS Probe ID	Class Name	Analyte Type	Species Name	% Samples above Threshold	Avg Count	Min Count	Max Count	%CV	GFP.1	GFP.2	GFP.3	GFP.4	P301L.1	P301L.2	P301L.3	P301L.4	A152T.1	A152T.2	A152T.3	A152T.4
Abca1	NM_013454.3	NM_013454.3:6865	Endogenous	mRNA	Mm	100	736.9	619.46	821.67	9.51	622.37	619.46	688.2	718.21	714.36	806.08	760.72	821.67	787.04	705.48	799.9	799.24
Abcb1a	NM_011076.1	NM_011076.1:2600	Endogenous	mRNA	Mm	100	349.48	263.79	528.9	23.79	366.74	263.79	279.08	376.45	338.23	528.9	283.72	289.59	456.44	412.72	330.63	267.49
Abcc3	NM_029600.3	NM_029600.3:2730	Endogenous	mRNA	Mm	100	22.42	14.54	31.41	25.03	19.66	25.69	15	19.38	24.3	27.51	20.95	31.06	19.2	20.33	14.54	31.41
Abcc8	NM_011510.3	NM_011510.3:1740	Endogenous	mRNA	Mm	100	123.56	98.32	155.7	14.01	98.32	131.4	131.04	101	134.12	128.4	144.72	111.23	155.7	113.85	110.53	122.38
Abce1	NM_015751.2	NM_015751.2:1428	Endogenous	mRNA	Mm	100	950.29	884.26	1012.06	4.02	971.41	997.85	937.27	952.85	960.26	925.31	990.18	1012.06	911.82	916.93	884.26	943.27
Abcg2	NM_011920.3	NM_011920.3:1575	Endogenous	mRNA	Mm	100	279.25	234.07	330.36	11.34	330.36	260.82	234.07	273.41	301.29	313.87	255.16	248.51	307.14	311.06	252.09	263.16
Abi2	NM_001198570.1	NM_001198570.1:1524	Endogenous	mRNA	Mm	100	2164.59	2026.99	2299.49	4.14	2255.48	2199.23	2071.61	2299.49	2208.2	2176.73	2044.15	2077.22	2240.62	2026.99	2221.31	2154.04
Acadm	NM_007382.5	NM_007382.5:536	Endogenous	mRNA	Mm	100	591.39	513.15	640.3	5.33	592.87	586.86	513.15	568.24	590.93	595.14	594.11	640.3	596.15	597.73	633.14	588.06
Acadsb	NM_025826.4	NM_025826.4:636	Endogenous	mRNA	Mm	100	852.69	793.82	940.67	5.2	871.12	807.17	839.25	818.19	813.5	871.3	940.67	874.78	828.63	912.86	860.99	793.82
Acat1	NM_144784.3	NM_144784.3:776	Endogenous	mRNA	Mm	100	1779.31	1697.02	1972.74	4.52	1750.11	1793.17	1707.5	1767.97	1781.53	1856.74	1972.74	1726.51	1734.05	1852.15	1712.28	1697.02
Acat2	NM_009338.3	NM_009338.3:21	Endogenous	mRNA	Mm	100	727.43	655.2	822.39	7.32	704.96	667.87	731.21	747.79	711.44	717.42	818.8	733.49	748.65	822.39	669.98	655.2
Acly	NM_001199296.1	NM_001199296.1:1397	Endogenous	mRNA	Mm	100	1782.18	1703.27	1995.34	4.54	1704.88	1703.27	1708.5	1746.55	1805.82	1817	1791.84	1764.59	1995.34	1807.42	1817.96	1723.01
Acot13	NM_025790.2	NM_025790.2:190	Endogenous	mRNA	Mm	100	1546.36	1390.66	1709.47	5.83	1678.34	1556.06	1500.44	1629.23	1483.15	1478.67	1563.34	1709.47	1390.66	1550.23	1522.24	1494.51
Acsl3	NM_001136222.1	NM_001136222.1:490	Endogenous	mRNA	Mm	100	3081.85	2936.97	3306.32	3.42	3050.9	2946.14	2991.88	3091.15	3047.93	3106.12	3032.42	2936.97	3194.03	3133	3145.32	3306.32
Acsl4	NM_207625.2	NM_207625.2:625	Endogenous	mRNA	Mm	100	1301.04	1108.04	1380.68	5.46	1317.5	1362.42	1238.36	1339.5	1312.09	1307.46	1332.93	1277.6	1328.8	1108.04	1380.68	1307.15
Adam22	NM_001007220.2	NM_001007220.2:382	Endogenous	mRNA	Mm	100	1517.28	1407.92	1844.21	7.49	1457.11	1527.41	1520.45	1431.31	1461.76	1508.22	1844.21	1509.07	1589.02	1407.92	1465.03	1485.84
Adamts1	NM_009621.4	NM_009621.4:2725	Endogenous	mRNA	Mm	100	209.57	162.45	286.67	16.9	197.62	229.21	168.05	170.37	195.36	239.48	217.08	222.45	197.29	286.67	228.82	162.45
Adar	NM_001038587.3	NM_001038587.3:2102	Endogenous	mRNA	Mm	100	1119.78	1002.32	1264.38	6.76	1076.61	1122.34	1104.32	1107.92	1142.98	1196.39	1264.38	1064.16	1146.44	1002.32	1192.58	1016.91
Adcy1	NM_009622.2	NM_009622.2:3005	Endogenous	mRNA	Mm	100	3784.66	3145.32	4510.08	9.93	3630.99	4029.94	3886.14	3832.82	4142.31	3838.83	4510.08	3596.31	3880.83	3198.06	3145.32	3724.35
Adcy5	NM_001012765.4	NM_001012765.4:3904	Endogenous	mRNA	Mm	100	2154.57	1982.21	2338.73	4.61	2131.6	2144.89	2130.62	1982.21	2215.97	2116.6	2209.81	2029.12	2338.73	2086.97	2268.82	2199.52
Adcyap1r1	NM_001025372.2	NM_001025372.2:1005	Endogenous	mRNA	Mm	100	2277.04	2008.69	2781.31	8.71	2008.69	2143.9	2220.65	2215.83	2388	2413.15	2073.66	2189.45	2781.31	2302.48	2279.48	2307.82
Adgra2	NM_054044.2	NM_054044.2:2855	Endogenous	mRNA	Mm	100	123.56	100.72	145.73	10.81	112.09	112.63	121.04	110.18	123.43	145.73	120.92	129.26	140.77	133.17	132.83	100.72
Adgrg1	NM_018882.3	NM_018882.3:2145	Endogenous	mRNA	Mm	100	236.6	199.59	294.34	12.7	199.59	208.46	208.06	216.28	243.95	251.71	209.46	223.45	294.34	268.37	250.15	265.33
Adgrl4	NM_133222.3	NM_133222.3:1106	Endogenous	mRNA	Mm	100	132.77	80.14	202.63	29.43	146.5	123.5	96.03	133.64	113.71	197.7	108.54	125.25	202.63	166.71	98.9	80.14
Adh5	NM_007410.3	NM_007410.3:1114	Endogenous	mRNA	Mm	100	1325.21	1263.43	1403.85	3.31	1349.95	1307.09	1317.39	1338.48	1278.07	1356.38	1263.43	1403.85	1297.87	1386.57	1277.91	1325.56
Adora1	NM_001008533.3	NM_001008533.3:1603	Endogenous	mRNA	Mm	100	382.01	312.08	459.86	10.58	345.11	426.8	411.12	362.16	359.61	400.49	459.86	394.8	365.79	312.08	350.99	395.29
Adora2b	NM_007413.4	NM_007413.4:654	Endogenous	mRNA	Mm	100	102.48	87.72	116.16	8.3	95.37	110.65	100.03	102.02	97.19	115.15	116.16	97.2	105.58	105.72	96.96	87.72
Adora3	NM_009631.4	NM_009631.4:573	Endogenous	mRNA	Mm	100	26.96	15.23	40.66	27.62	17.7	27.66	24.01	23.46	22.35	27.51	15.23	34.07	36.26	40.66	24.24	30.32
Adrb1	NM_007419.3	NM_007419.3:667	Endogenous	mRNA	Mm	100	495.12	440.24	540.79	6.41	487.67	505.84	526.15	469.28	487.9	440.24	540.79	447.91	484.17	503.19	528.42	519.83
Agmo	NM_178767.5	NM_178767.5:710	Endogenous	mRNA	Mm	100	185.88	148.24	232.35	12.92	172.06	173.88	205.06	205.06	201.19	232.35	164.71	160.33	148.24	178.91	185.19	203.6
Ahcyl1	NM_001357113.1	NM_001357113.1:1340	Endogenous	mRNA	Mm	100	4771.58	4436.95	5003.63	3.81	4819.69	4905.29	4461.31	4860.14	4716.72	5003.63	4960.42	4783.72	4828.9	4861.13	4621.02	4436.95
Aif1	NM_019467.2	NM_019467.2:508	Endogenous	mRNA	Mm	100	351.73	257.08	444.9	17.63	350.02	414.95	257.08	312.18	269.22	364.83	366.56	444.9	359.4	437.12	359.71	284.82
Akt1	NM_001165894.1	NM_001165894.1:898	Endogenous	mRNA	Mm	100	2119.69	1972.32	2456.41	6.57	1972.32	2013.49	2054.6	2005.68	2120.73	2200.17	2456.41	2083.23	2300.34	2125.6	2062.3	2041.41
Akt3	NM_011785.3	NM_011785.3:772	Endogenous	mRNA	Mm	100	3333.03	3045.45	3736.19	6.25	3736.19	3450.99	3366.99	3674.69	3177.2	3333.37	3221.89	3385.88	3160.97	3280.4	3045.45	3162.29
Alas1	NM_020559.2	NM_020559.2:1034	Endogenous	mRNA	Mm	100	518.08	481.92	563.09	4.66	522.08	518.69	490.14	502.95	506.37	555.39	535.08	524.07	563.09	506.24	510.97	481.92
Aldh1a1	NM_013467.3	NM_013467.3:925	Endogenous	mRNA	Mm	100	677.2	546.9	833.57	11.89	697.09	661.94	576.17	627.41	636.61	775.51	691.22	725.47	639.87	833.57	714.58	546.9
Aldh1l1	NM_027406.1	NM_027406.1:1340	Endogenous	mRNA	Mm	100	851.09	689.2	1022.73	10.04	812.13	774.57	689.2	849.81	835.85	922.26	790.24	864.76	1022.73	938.27	842.56	870.71
Amigo1	NM_001004293.2	NM_001004293.2:925	Endogenous	mRNA	Mm	100	1513.54	1407.92	1719.48	5.89	1441.38	1587.67	1506.44	1567	1457.88	1455.23	1719.48	1408.86	1530.36	1407.92	1516.42	1563.82
Amigo2	NM_001164602.1	NM_001164602.1:1028	Endogenous	mRNA	Mm	100	313.1	278.57	356.1	8.37	295.95	294.42	356.1	337.68	311.01	309.8	289.44	278.57	324.2	333.43	346.14	280.49
Amph	NM_175007.1	NM_175007.1:1212	Endogenous	mRNA	Mm	100	2600	2398.03	2794.68	4.07	2576.01	2591.45	2579.76	2598.4	2646.53	2590.47	2751.56	2794.68	2544.56	2398.03	2643.07	2485.43
Anapc1	NM_008569.2	NM_008569.2:908	Endogenous	mRNA	Mm	100	1104.81	1001.75	1201.48	4.78	1083.5	1061.08	1055.31	1107.92	1150.75	1201.48	1114.9	1091.22	1159.24	1101.94	1128.59	1001.75
Anapc7	NM_019805.4	NM_019805.4:1234	Endogenous	mRNA	Mm	100	101.48	86.64	113.85	7.69	96.35	107.69	102.03	102.02	95.25	112.1	93.31	103.21	104.51	113.85	100.84	86.64
Ank	NM_020332.4	NM_020332.4:795	Endogenous	mRNA	Mm	100	3039.47	2837.18	3224.02	4.05	2867.04	2966.88	2993.88	2953.42	3086.81	3002.18	3124.78	3076.25	3182.3	2837.18	3158.89	3224.02
Ank2	NM_178655.3	NM_178655.3:2133	Endogenous	mRNA	Mm	100	5921.11	5185.4	6432.36	5.27	6130.3	6058.25	5814.7	5952.76	6037.55	6432.36	6096.27	6025.24	5972.14	5185.4	5594.47	5753.85
Ap2m1	NM_009679.2	NM_009679.2:1294	Endogenous	mRNA	Mm	100	10632.4	10159.4	11094.8	2.78	10919.5	10808.4	10482.1	10891.5	10635.7	10431.2	11094.8	10890.1	10653.9	10159.4	10375.5	10247.1
Ap3m2	NM_001122820.1	NM_001122820.1:425	Endogenous	mRNA	Mm	100	1614.58	1458.77	1738.83	4.74	1644.91	1738.83	1600.47	1653.71	1683.36	1641.72	1657.6	1572.19	1576.22	1509.57	1637.62	1458.77
Aplp2	NM_001102456.2	NM_001102456.2:470	Endogenous	mRNA	Mm	100	10030.1	9496.81	10784	4.61	9496.81	10276.9	9734.85	9905.96	10614.3	10290.5	10608.2	9587.48	10784	9734.45	9805.36	9522.6
Apoe	NM_001305844.1	NM_001305844.1:903	Endogenous	mRNA	Mm	100	9548.27	8215.41	11752.3	10.2	8535.23	8589.44	8215.41	9203.05	9448.99	10396.5	9187.72	9826.97	11752.3	10421.6	9379.71	9622.24
App	NM_007471.2	NM_007471.2:511	Endogenous	mRNA	Mm	100	25125.2	23223	28755.2	5.85	24342.3	25019.4	24771.3	23790.6	25815.1	24947.8	28755.2	24429.7	26681.6	23223	25529	24196.9
Aqp4	NM_009700.2	NM_009700.2:130	Endogenous	mRNA	Mm	100	1616.12	1163.34	2138.01	18.68	1437.45	1473.07	1163.34	1283.39	1484.12	2138.01	1550.01	1794.65	1671.13	2111.37	1814.08	1472.85
Arg2	NM_009705.2	NM_009705.2:249	Endogenous	mRNA	Mm	100	79.38	66.09	93.85	11.41	80.62	89.91	85.02	66.31	66.09	79.49	74.26	83.17	93.85	80.31	85.32	68.23
Arl6ip5	NM_022992.2	NM_022992.2:350	Endogenous	mRNA	Mm	100	2965.63	2803.01	3254.26	4.15	2930.94	3042.96	2862.84	3013.62	2803.01	2835.05	3254.26	3036.17	2986.07	2923.59	3027.03	2872.05
Arntl	NM_007489.3	NM_007489.3:1519	Endogenous	mRNA	Mm	100	310.06	257.6	362.75	9.06	257.6	296.39	313.09	330.54	301.29	321.01	362.75	302.61	273.01	312.08	310.27	340.05
Arpc1a	NM_019767.2	NM_019767.2:1086	Endogenous	mRNA	Mm	100	3411.56	3244.74	3601.24	3.12	3509.07	3325.52	3375.99	3601.24	3311.32	3368.02	3244.74	3353.82	3494.77	3376.97	3429.4	3547.83
Arpc2	NM_029711.1	NM_029711.1:994	Endogenous	mRNA	Mm	100	2865.33	2399.28	3039.18	7.31	3039.1	3029.13	2962.87	3039.12	2912.84	2932.88	2399.28	3039.18	2811.17	2642	2970.79	2605.64
Arpc5l	NM_028809.1	NM_028809.1:467	Endogenous	mRNA	Mm	100	1935.25	1758.58	2098.51	4.74	1999.85	1940.38	1873.55	2098.51	1940.92	1883.24	1914.66	2079.23	1758.58	1939.57	1900.38	1894.12
Asns	NM_012055.3	NM_012055.3:1606	Endogenous	mRNA	Mm	100	1329.71	1194.52	1403.85	3.94	1357.81	1358.46	1375.4	1310.93	1315.01	1356.38	1305.32	1403.85	1348	1308.3	1322.51	1194.52
Ass1	NM_007494.3	NM_007494.3:979	Endogenous	mRNA	Mm	100	525.88	470.3	599.35	8.52	512.25	501.89	501.15	470.3	585.09	509.53	470.34	507.03	599.35	590.61	550.72	512.25
Atf2	NM_001284371.1	NM_001284371.1:1392	Endogenous	mRNA	Mm	100	1045.94	931.36	1129.18	5.66	1104.14	1068.99	1067.31	986.52	1027.32	1051.68	1129.18	1084.2	1061.12	1079.57	959.88	931.36
Atg12	NM_026217.3	NM_026217.3:390	Endogenous	mRNA	Mm	100	1078.45	995.2	1156.8	4.88	1132.66	1038.36	1018.3	1123.22	1060.36	1115.88	1156.8	1088.21	1014.2	995.2	1113.08	1085.14
Atg2b	NM_029654.4	NM_029654.4:4408	Endogenous	mRNA	Mm	100	876.62	784.77	966.38	6.62	804.26	797.29	898.26	858.99	882.5	916.14	966.38	911.85	942.75	784.77	900.74	855.55
Atg5	NM_053069.6	NM_053069.6:305	Endogenous	mRNA	Mm	100	575.94	526.78	627.36	5.31	595.82	627.36	569.17	566.2	526.78	583.93	541.74	614.25	594.02	587.56	566.23	538.24
Atp1a1	NM_144900.1	NM_144900.1:530	Endogenous	mRNA	Mm	100	7203.14	6525.26	8099.72	6.23	6973.9	7275.44	6995.05	7016.81	7313.68	7236.4	7862.4	6525.26	8099.72	6763.08	6893.71	7482.28
Atp1b1	NM_009721.6	NM_009721.6:1018	Endogenous	mRNA	Mm	100	13930.7	12860.3	16193.2	5.97	13334.3	14084.5	14239.2	13166.5	13958.7	14039.7	16193.2	14133.7	13809.5	12860.3	13877.6	13471.1
Atp2a2	NM_009722.3	NM_009722.3:1953	Endogenous	mRNA	Mm	100	12000.2	10408.4	13488.3	6.88	12180	12886.1	12520.7	11703.5	12739.9	11788.6	13488.3	11576.5	11909.1	10408.4	11597.1	11204.5
Atp2b2	NM_001036684.3	NM_001036684.3:2293	Endogenous	mRNA	Mm	100	9366.46	8056.13	11796.5	9.96	9155.64	9740.43	9522.79	8653.18	9794.02	9476.32	11796.5	8997.28	9693	8056.13	8597.26	8915.05
Atp2b3	NM_177236.3	NM_177236.3:1485	Endogenous	mRNA	Mm	100	767.23	699.6	903.54	8.85	714.79	767.66	763.22	729.43	797.94	810.16	903.54	715.45	877.69	714.63	712.64	699.6
Atp2b4	NM_001167949.1	NM_001167949.1:3245	Endogenous	mRNA	Mm	100	1614.67	1301.18	1835.64	8.17	1571.17	1546.18	1642.48	1543.53	1653.23	1617.26	1835.64	1581.21	1774.58	1301.18	1666.71	1642.87
Atp5b	NM_016774.3	NM_016774.3:1305	Endogenous	mRNA	Mm	100	9869.45	8322.67	10601.6	5.96	10016.9	10268	9558.8	10253.8	9871.77	10399.6	10601.6	10073.5	9545.83	9702.94	9817.96	8322.67
Atp5g3	NM_175015.2	NM_175015.2:172	Endogenous	mRNA	Mm	100	4584.62	4206.28	4910.98	4.83	4828.54	4742.27	4494.32	4676.51	4405.7	4665.29	4833.79	4910.98	4403.39	4386.4	4462.01	4206.28
Atp5pb	NM_009725.3	NM_009725.3:704	Endogenous	mRNA	Mm	100	4321.5	3959.74	4655.75	5.25	4529.64	4284.84	4279.25	4566.33	4153.98	4290.28	4655.75	4596.34	3959.74	4368.1	4069.33	4104.48
Atp6v0d1	NM_013477.3	NM_013477.3:640	Endogenous	mRNA	Mm	100	5424.9	5109.48	5827.27	4.02	5502.03	5543.52	5266.54	5827.27	5483.56	5396.99	5150.83	5626.43	5471.98	5151.86	5568.3	5109.48
Atp6v1a	NM_007508.5	NM_007508.5:434	Endogenous	mRNA	Mm	100	5791.83	5292.7	6050.3	3.59	5683.93	5808.3	5751.69	5930.31	5657.53	5920.79	5292.7	6050.3	5926.29	5768.9	6037.57	5673.71
Atp6v1b2	NM_007509.3	NM_007509.3:1017	Endogenous	mRNA	Mm	100	8147.49	7614.95	8656.59	3.2	8199.96	8106.32	8348.45	8450.16	8114.54	7930.39	8123.28	8656.59	8123.18	7614.95	8071.75	8030.26
Atp6v1c1	NM_025494.3	NM_025494.3:640	Endogenous	mRNA	Mm	100	4837.35	4499.37	5577.37	6.19	4906.21	4846.01	4693.38	4892.79	4774.06	4563.39	5577.37	5071.31	4499.37	4510.42	5022.42	4691.45
Atp6v1d	NM_023721.2	NM_023721.2:408	Endogenous	mRNA	Mm	100	3890.27	3317.1	4140.41	5.69	4027.22	4115.9	3939.15	4111.33	3803.12	3897.94	3317.1	4140.41	3804.04	3781.55	3860.87	3884.63
Atp6v1e1	NM_007510.2	NM_007510.2:478	Endogenous	mRNA	Mm	100	5410.98	5116.56	5820.83	4.25	5651.48	5554.39	5544.62	5660.99	5359.16	5282.85	5116.56	5820.83	5123.25	5238.27	5345.29	5234.02
Atp6v1g1	NM_024173.1	NM_024173.1:195	Endogenous	mRNA	Mm	100	735.61	693.1	785.6	4.07	768.87	708.38	747.22	754.93	712.42	752.07	707.41	785.6	724.12	763.43	709.73	693.1
Atp6v1g2	NM_023179.3	NM_023179.3:371	Endogenous	mRNA	Mm	100	4146.87	3627.04	4642.42	6.04	4183.55	4196.91	4109.2	4287.82	4173.42	4001.88	4642.42	4438.02	3981.07	3627.04	4048	4073.07
Atp6v1h	XM_006495434.2	XM_006495434.2:1296	Endogenous	mRNA	Mm	100	5583.04	5125.38	5886.47	3.71	5886.47	5735.19	5738.68	5707.91	5536.04	5510.1	5505.01	5820.83	5125.38	5491.39	5507.21	5432.21
Atp8a2	NM_015803.2	NM_015803.2:185	Endogenous	mRNA	Mm	100	1038.67	932.1	1189.1	6.59	1074.65	1083.81	975.29	975.29	1045.78	1070.02	932.1	1000.03	1189.1	1078.56	1045.21	994.17
Atp9a	NM_015731.3	NM_015731.3:2812	Endogenous	mRNA	Mm	100	3804.73	3490.82	4192.23	5.26	3607.39	3946.95	3717.09	3681.83	3873.09	3800.11	4094.01	3773.67	4192.23	3490.82	3820.14	3659.37
Atr	NM_019864.1	NM_019864.1:4392	Endogenous	mRNA	Mm	100	168.73	141.56	191.73	7.91	191.73	167.96	174.05	161.19	164.25	175.28	182.8	158.32	169.57	179.93	141.56	158.11
Atrn	NM_009730.2	NM_009730.2:1375	Endogenous	mRNA	Mm	100	1874.09	1728.13	2042.26	4.47	1838.6	1815.9	1898.56	1858.77	1931.2	1896.49	1977.5	1855.77	2042.26	1728.13	1790.81	1855.14
Axl	NM_009465.4	NM_009465.4:437	Endogenous	mRNA	Mm	100	428.46	333.1	496.04	12.63	396.23	361.6	333.1	385.63	419.87	487.11	496.04	493	484.17	444.23	415.95	424.53
B2m	NM_009735.3	NM_009735.3:177	Endogenous	mRNA	Mm	100	4928.54	3594.05	6851.59	17.34	5141.2	6851.59	3594.05	4626.52	4528.17	4949.62	4630.99	5931.05	4815.04	5357.2	4757.73	3959.36
B3gnt5	NM_001159407.1	NM_001159407.1:1738	Endogenous	mRNA	Mm	100	63.02	31.03	84.17	24.53	60.96	75.09	78.02	67.33	63.17	75.41	67.6	84.17	53.32	58.96	31.03	41.15
B4galt5	NM_019835.2	NM_019835.2:490	Endogenous	mRNA	Mm	100	644.05	564.23	726.99	7.16	631.22	650.09	680.2	664.14	726.99	692.97	601.72	605.23	677.2	617.04	617.62	564.23
B4galt6	NM_019737.2	NM_019737.2:1465	Endogenous	mRNA	Mm	100	2671.21	2482.1	2788.69	4.3	2543.56	2670.49	2739.8	2482.1	2766.08	2742.31	2788.69	2581.25	2778.11	2503.75	2674.1	2784.33
Bace1	NM_001145947.2	NM_001145947.2:1364	Endogenous	mRNA	Mm	100	1035.74	931.16	1111.25	4.76	1048.1	1032.43	1038.3	996.72	1070.08	1073.08	1003.51	1033.1	1111.25	931.16	1093.69	997.42
Basp1	NM_027395.2	NM_027395.2:223	Endogenous	mRNA	Mm	100	2817.19	2360.42	3049.56	6.26	2705.79	2863.15	2928.86	2726.94	2841.89	2794.29	3049.56	2822.74	2977.54	2360.42	2947.52	2787.58
Bax	NM_007527.3	NM_007527.3:152	Endogenous	mRNA	Mm	100	281.49	244.22	325.78	10.36	288.08	321.09	298.09	244.84	268.25	288.4	272.3	313.64	244.22	266.34	325.78	246.92
Bcas1	NM_029815.2	NM_029815.2:932	Endogenous	mRNA	Mm	100	1300.19	893.45	1696.75	20.57	1652.77	1178.65	993.29	1336.44	1185.74	1696.75	1018.74	1490.03	1456.78	1539.05	1160.59	893.45
Bdnf	NM_007540.4	NM_007540.4:639	Endogenous	mRNA	Mm	100	420.7	338.51	498.01	13.65	431.63	492.01	486.14	359.1	415.98	436.16	446.53	498.01	358.33	338.51	437.28	348.72
Becn1	NM_019584.4	NM_019584.4:175	Endogenous	mRNA	Mm	100	1001.14	924.86	1113.95	4.81	997.96	1021.56	987.29	1017.12	976.78	1022.13	1113.95	1043.12	965.14	959.62	984.12	924.86
Bhlhe40	NM_011498.4	NM_011498.4:474	Endogenous	mRNA	Mm	100	2347.91	2051.39	2788.82	10.35	2254.5	2116.24	2788.82	2745.31	2407.44	2138.01	2146.97	2328.73	2403.79	2051.39	2236.82	2556.91
Bhlhe41	NM_024469.1	NM_024469.1:100	Endogenous	mRNA	Mm	100	622.48	492.23	701.73	9.27	654.82	627.36	587.17	615.17	662.85	670.55	492.23	616.25	701.73	652.62	546.84	642.2
Bin1	NM_001083334.1	NM_001083334.1:1400	Endogenous	mRNA	Mm	100	3654.96	3436.94	3916.92	3.25	3516.94	3643.65	3704.09	3614.5	3606.79	3639.09	3916.92	3676.47	3652.61	3436.94	3689.25	3762.26
Blk	NM_007549.2	NM_007549.2:810	Endogenous	mRNA	Mm	100	12.41	8.13	17.7	24.55	17.7	14.82	10	14.28	10.69	12.23	14.28	9.02	14.93	8.13	8.73	14.08
Braf	NM_139294.5	NM_139294.5:1102	Endogenous	mRNA	Mm	100	1188.01	1015.53	1277.1	6.65	1156.25	1246.82	1207.35	1204.83	1277.1	1269.76	1220.59	1106.25	1264.81	1015.53	1115.02	1171.78
Btrc	NM_009771.3	NM_009771.3:863	Endogenous	mRNA	Mm	100	1330.93	1248.67	1415.77	3.16	1248.67	1335.74	1363.4	1312.97	1362.63	1343.13	1415.77	1333.71	1324.54	1299.15	1288.57	1342.89
Bub3	NM_009774.3	NM_009774.3:766	Endogenous	mRNA	Mm	100	1202.56	1145.79	1271.21	3.56	1189.68	1240.89	1162.34	1214.02	1168.25	1182.12	1146.32	1243.53	1271.21	1216.81	1249.79	1145.79
C1qa	NM_007572.2	NM_007572.2:566	Endogenous	mRNA	Mm	100	1245	890.26	1892.85	22.17	1005.82	1285.35	890.26	936.53	1041.9	1264.66	1445.28	1892.85	1279.74	1340.83	1427.22	1129.54
C1qb	NM_009777.2	NM_009777.2:865	Endogenous	mRNA	Mm	100	1070.01	720.21	1499.05	19.77	904.55	1141.11	720.21	832.47	904.86	1066.96	1148.23	1499.05	1166.7	1221.89	1232.34	1001.75
C1qc	NM_007574.2	NM_007574.2:708	Endogenous	mRNA	Mm	100	1042.08	762.22	1418.88	17.32	830.81	1148.03	762.22	857.97	958.31	1062.89	1060.63	1418.88	1140.04	1080.59	1202.28	982.26
C1ra	NM_023143.3	NM_023143.3:1923	Endogenous	mRNA	Mm	100	48.04	32.01	71.13	22.65	45.23	71.13	32.01	47.95	55.4	45.86	43.8	49.1	40.53	51.84	60.11	33.57
C1s1	NM_144938.2	NM_144938.2:1660	Endogenous	mRNA	Mm	100	23.42	16	30.63	22.93	23.6	30.63	16	18.36	22.35	26.5	20.95	30.06	29.86	19.31	27.15	16.24
C3	XM_011246258.1	XM_011246258.1:2702	Endogenous	mRNA	Mm	100	56.66	25.27	114.6	46.12	45.23	114.6	30.01	39.79	25.27	45.86	42.84	70.14	59.72	89.46	73.69	43.32
C3ar1	NM_009779.2	NM_009779.2:555	Endogenous	mRNA	Mm	100	103.87	64.02	168.34	27.68	82.59	107.69	64.02	76.51	79.7	111.08	106.63	168.34	139.71	114.87	98.9	96.38
C4a/b	NM_011413.2	NM_011413.2:56	Endogenous	mRNA	Mm	100	613.04	309.09	993.94	31.55	378.54	618.47	309.09	400.93	503.45	703.16	613.15	810.65	993.94	686.17	709.73	629.21
C9orf72	NM_001081343.1	NM_001081343.1:1020	Endogenous	mRNA	Mm	100	501.52	461.14	541.82	4.21	483.74	526.59	461.14	489.69	491.79	498.32	515.08	512.04	491.64	541.82	497.39	509
Cables1	NM_022021.2	NM_022021.2:2105	Endogenous	mRNA	Mm	100	489.58	390.79	585.48	11.56	471.94	535.48	513.15	510.09	535.53	464.7	510.32	390.79	585.48	461.51	395.59	500.33
Cacna1b	NM_001042528.1	NM_001042528.1:4345	Endogenous	mRNA	Mm	100	440.87	380.53	531.09	10.47	418.85	439.65	467.14	380.53	477.21	419.86	488.42	386.79	531.09	386.29	462.49	432.11
Cacna1e	NM_009782.3	NM_009782.3:4650	Endogenous	mRNA	Mm	100	972.96	821.37	1076.05	6.54	964.53	958.33	977.29	928.36	1038.98	988.5	985.42	935.9	1076.05	821.37	1022.91	977.93
Cacna2d1	NM_001110845.1	NM_001110845.1:3465	Endogenous	mRNA	Mm	100	1178.72	1002.32	1299.61	7.37	1273.25	1237.93	1253.37	1158.93	1169.22	1225.94	1299.61	1080.2	1153.9	1002.32	1189.67	1100.3
Cacna2d3	NM_009785.1	NM_009785.1:696	Endogenous	mRNA	Mm	100	284.8	258.84	347.51	10.05	274.32	274.66	278.08	265.25	287.69	258.84	347.51	259.53	334.87	261.25	291.84	283.74
Cacnb2	NM_023116.3	NM_023116.3:735	Endogenous	mRNA	Mm	100	713.42	621.63	801.63	8.62	738.39	776.55	778.23	776.36	707.56	706.21	660.75	801.63	688.93	623.14	681.61	621.63
Calm1	NM_009790.5	NM_009790.5:599	Endogenous	mRNA	Mm	100	20564.8	19742.6	21926.6	3.6	21391.7	20759.3	19897.8	21696.2	19742.6	20488.4	20143.5	21926.6	19840.3	20426.5	20441.7	20023.1
Calm2	NM_007589.4	NM_007589.4:400	Endogenous	mRNA	Mm	100	10228.6	9290.95	11228.2	6.29	11228.2	10787.7	10152	11016.9	9770.69	10205	10784.4	10606.5	9290.95	9708.02	9652.17	9541.01
Calm3	NM_007590.3	NM_007590.3:404	Endogenous	mRNA	Mm	100	14555.5	13776.5	15327.8	3.72	14757	15206.9	14177.2	14712	14030.6	14748	15327.8	15290.1	14492	13896.2	14251.9	13776.5
Camk2a	NM_177407.4	NM_177407.4:1257	Endogenous	mRNA	Mm	100	8270.46	6391.03	9343.86	9.2	8006.27	8421.49	8440.47	8366.51	8054.28	8547.95	9343.86	7947.15	9324.01	6391.03	7882.68	8519.77
Camk2d	NM_001025439.1	NM_001025439.1:1315	Endogenous	mRNA	Mm	100	2807.09	2679.58	2996.09	3.25	2756.92	2791.02	2846.83	2822.84	2679.58	2838.11	2788.69	2996.09	2812.24	2695.88	2727.43	2929.45
Camk2g	NM_001039139.2	NM_001039139.2:192	Endogenous	mRNA	Mm	100	2189.55	1862.3	2366.46	6.29	2273.18	2232.82	2210.65	2277.04	2208.2	2330.61	1862.3	2116.3	2366.46	2070.71	2241.67	2084.73
Camk4	NM_009793.3	NM_009793.3:1240	Endogenous	mRNA	Mm	100	1854.04	1495.09	2085.09	8.17	1989.03	1889.99	1806.53	1955.69	1820.4	1936.23	2085.09	1740.54	1887.62	1737.28	1495.09	1904.95
Casp3	NM_009810.2	NM_009810.2:630	Endogenous	mRNA	Mm	100	256.54	210.06	315.13	13.09	247.77	226.25	210.06	223.42	238.12	238.46	234.22	285.58	287.94	315.13	288.93	282.66
Ccl12	NM_011331.2	NM_011331.2:173	Endogenous	mRNA	Mm	100	116.68	66.09	175.86	33.26	117	153.14	69.02	83.65	66.09	113.12	101.87	164.33	165.3	175.86	91.14	99.63
Ccl2	NM_011333.3	NM_011333.3:415	Endogenous	mRNA	Mm	100	26.43	15.55	51.84	40.85	23.6	40.51	18.01	20.4	15.55	25.48	19.04	34.07	28.79	51.84	20.36	19.49
Ccl3	NM_011337.1	NM_011337.1:60	Endogenous	mRNA	Mm	100	46.36	20.01	130.12	64.87	20.65	40.51	20.01	20.4	40.82	56.05	49.51	63.13	50.12	130.12	27.15	37.9
Ccl6	NM_009139.3	NM_009139.3:432	Endogenous	mRNA	Mm	100	40.7	26.52	55.03	26.19	38.35	33.59	29.01	26.52	48.6	55.03	49.51	53.11	54.39	33.55	31.03	35.74
Ccna1	NM_007628.3	NM_007628.3:375	Endogenous	mRNA	Mm	100	22	15.23	27.73	20.8	22.61	26.68	23.01	20.4	27.21	25.48	15.23	17.03	27.73	16.26	17.45	24.91
Ccnb1	NM_172301.3	NM_172301.3:816	Endogenous	mRNA	Mm	100	34.43	18.01	65.05	36.2	30.48	27.66	18.01	24.48	25.27	36.69	28.56	41.08	65.05	45.74	39.75	30.32
Ccnh	NM_023243.2	NM_023243.2:960	Endogenous	mRNA	Mm	100	1879.45	1726.59	2042.14	5.08	1986.08	2042.14	1784.52	1773.07	1892.32	1881.2	1909.9	1979.02	1726.59	1885.69	1899.41	1793.41
Ccr5	NM_009917.5	NM_009917.5:1018	Endogenous	mRNA	Mm	100	87.87	59.02	124.78	21.34	94.39	88.92	59.02	70.39	64.15	113.12	84.74	81.16	124.78	95.56	87.26	90.97
Cd109	NM_153098.3	NM_153098.3:2720	Endogenous	mRNA	Mm	100	32.01	24.01	41.59	16.26	33.43	32.6	24.01	33.67	32.07	31.59	24.75	36.07	41.59	36.6	25.21	32.49
Cd14	NM_009841.3	NM_009841.3:235	Endogenous	mRNA	Mm	100	45.09	25.5	68.14	22.32	43.26	51.37	44.01	25.5	39.85	48.92	45.7	68.14	39.46	37.61	48.48	48.73
Cd163	NM_053094.2	NM_053094.2:3225	Endogenous	mRNA	Mm	100	34.2	24.53	41.01	14.7	39.33	33.59	41.01	38.77	34.02	33.63	38.08	35.07	24.53	29.48	27.15	35.74
Cd19	NM_009844.2	NM_009844.2:1118	Endogenous	mRNA	Mm	100	13.46	6.8	19.38	25.68	12.78	12.84	16	19.38	6.8	15.29	13.33	11.02	11.73	13.22	10.67	18.41
Cd200	NM_010818.3	NM_010818.3:686	Endogenous	mRNA	Mm	100	1713.62	1578.54	1862.72	5.4	1655.72	1608.42	1628.48	1753.69	1784.44	1578.54	1671.88	1692.44	1788.44	1693.57	1845.11	1862.72
Cd200r1	NM_021325.3	NM_021325.3:1090	Endogenous	mRNA	Mm	100	9.81	4.08	20.33	43.23	7.87	6.92	9	4.08	11.66	10.19	6.66	10.02	13.86	20.33	10.67	6.5
Cd209e	NM_130905.2	NM_130905.2:242	Endogenous	mRNA	Mm	100	8.77	3.81	16.31	42.21	7.87	9.88	5	11.22	8.75	16.31	3.81	9.02	13.86	8.13	4.85	6.5
Cd244a	NM_018729.2	NM_018729.2:262	Endogenous	mRNA	Mm	100	13.45	8.02	24.53	38.37	19.66	11.86	9	18.36	13.61	13.25	8.57	8.02	24.53	8.13	14.54	11.91
Cd33	NM_001111058.1	NM_001111058.1:405	Endogenous	mRNA	Mm	100	69.17	51.13	85.32	15.53	51.13	71.13	57.02	54.07	68.03	82.54	67.6	79.16	72.52	72.17	85.32	69.31
Cd34	NM_001111059.1	NM_001111059.1:560	Endogenous	mRNA	Mm	100	919.29	827.47	1021.55	6.3	1021.55	921.78	983.29	989.58	935.96	934.49	894.02	851.73	889.42	827.47	910.44	871.8
Cd3d	NM_013487.2	NM_013487.2:289	Endogenous	mRNA	Mm	100	11.79	7	17.78	31.67	10.82	17.78	7	8.16	10.69	7.13	12.38	17.03	13.86	16.26	10.67	9.75
Cd3e	NM_007648.4	NM_007648.4:380	Endogenous	mRNA	Mm	100	9.25	2.86	18.13	49.61	11.8	15.81	8	8.16	8.75	11.21	2.86	9.02	18.13	9.15	4.85	3.25
Cd3g	NM_009850.2	NM_009850.2:430	Endogenous	mRNA	Mm	100	17.17	10	28.65	29.13	16.71	28.65	10	17.34	12.63	15.29	20.95	21.04	16	16.26	11.63	19.49
Cd4	NM_013488.2	NM_013488.2:950	Endogenous	mRNA	Mm	100	103.73	82.63	123.77	12.86	101.27	107.69	90.03	82.63	114.69	97.83	123.77	93.19	115.18	120.97	107.62	89.89
Cd40	NM_170702.2	NM_170702.2:120	Endogenous	mRNA	Mm	100	24.08	16.19	30.93	17.88	27.53	23.71	26.01	19.38	28.19	27.51	16.19	22.04	30.93	19.31	23.27	24.91
Cd47	NM_010581.3	NM_010581.3:165	Endogenous	mRNA	Mm	100	2984.44	2849.62	3154.02	3.07	2979.12	3004.43	2937.86	3132.98	2996.42	3154.02	2849.62	2955.01	3036.2	2874.79	2978.55	2914.29
Cd6	NM_001037801.2	NM_001037801.2:1315	Endogenous	mRNA	Mm	100	35.15	23.01	48.18	18.6	48.18	36.56	23.01	32.65	38.88	35.67	36.18	29.06	34.13	35.58	42.66	29.24
Cd68	NM_001291058.1	NM_001291058.1:780	Endogenous	mRNA	Mm	100	293.61	220.36	382.78	16.35	236.95	278.61	243.07	220.36	266.31	295.53	348.47	382.78	335.93	298.86	303.48	312.98
Cd74	NM_001042605.1	NM_001042605.1:391	Endogenous	mRNA	Mm	100	713.43	262.08	1831.7	60.9	952.73	1831.7	483.14	780.44	358.64	446.35	674.08	1152.34	464.97	669.9	484.79	262.08
Cd84	NM_001252472.1	NM_001252472.1:188	Endogenous	mRNA	Mm	100	85.81	58.02	141.29	27.38	62.93	68.17	58.02	59.17	89.42	86.62	103.78	141.29	102.38	91.49	86.29	80.14
Cd8a	NM_001081110.2	NM_001081110.2:355	Endogenous	mRNA	Mm	100	12.99	6	18.13	27.48	15.73	17.78	6	11.22	10.69	11.21	14.28	9.02	18.13	15.25	13.57	13
Cd8b1	NM_009858.2	NM_009858.2:119	Endogenous	mRNA	Mm	100	8.02	3.25	13.25	35.01	7.87	11.86	7	6.12	5.83	13.25	6.66	10.02	9.6	6.1	8.73	3.25
Cd9	NM_007657.3	NM_007657.3:620	Endogenous	mRNA	Mm	100	935.2	714.21	1142.32	13.29	892.75	861.51	714.21	779.42	948.59	1064.93	950.19	1142.32	916.08	1082.62	995.76	873.96
Cdc23	NM_178347.4	NM_178347.4:1286	Endogenous	mRNA	Mm	100	729.55	681.19	800.63	5.48	698.08	739.99	700.21	696.78	760.04	788.76	723.59	800.63	759.32	716.67	689.37	681.19
Cdc27	NM_145436.2	NM_145436.2:1490	Endogenous	mRNA	Mm	100	763.39	715.85	820.24	4.57	803.28	779.51	820.24	791.66	735.74	775.51	726.45	743.51	790.24	758.34	720.4	715.85
Cdc42	NM_009861.1	NM_009861.1:205	Endogenous	mRNA	Mm	100	9981.29	9148.68	10626.6	4.03	10246	9962.72	9630.82	10420.1	9746.39	10100	9148.68	10626.6	9788.98	10369.8	9831.54	9903.81
Cdc7	NM_009863.2	NM_009863.2:1376	Endogenous	mRNA	Mm	100	118.21	91.82	136.34	11.22	123.88	136.34	126.04	91.82	118.57	132.48	115.2	108.22	103.45	126.05	107.62	128.87
Cdk5r1	NM_009871.3	NM_009871.3:1285	Endogenous	mRNA	Mm	100	1212	1079.57	1275.37	4.56	1227.04	1260.65	1275.37	1193.61	1238.22	1197.41	1239.63	1168.37	1270.15	1079.57	1226.52	1167.45
Cdk7	NM_009874.3	NM_009874.3:412	Endogenous	mRNA	Mm	100	997.61	865.45	1098.89	6.14	1031.39	1034.41	997.29	1027.32	1059.39	1006.84	865.45	979.99	982.2	1098.89	949.22	938.94
Ceacam3	NM_054059.2	NM_054059.2:1664	Endogenous	mRNA	Mm	100	14.44	7.76	25.59	35.05	10.82	17.78	12	18.36	8.75	17.32	10.47	16.03	25.59	12.2	7.76	16.24
Cep68	NM_172260.3	NM_172260.3:1135	Endogenous	mRNA	Mm	100	191.2	164.61	217.35	9.26	202.54	217.35	183.05	165.27	187.58	203.81	197.08	183.37	213.29	173.83	202.64	164.61
Cfi	NM_007686.2	NM_007686.2:421	Endogenous	mRNA	Mm	100	8.72	4.94	15.03	36.52	8.85	4.94	7	6.12	6.8	14.27	7.62	15.03	8.53	11.18	7.76	6.5
Chchd3	NM_025336.1	NM_025336.1:182	Endogenous	mRNA	Mm	100	537.9	475.64	589.82	6.77	564.36	589.82	520.15	532.53	535.53	574.75	555.07	579.18	475.64	536.74	499.33	491.67
Chil1	NM_007695.2	NM_007695.2:337	Endogenous	mRNA	Mm	100	210.61	148.04	245.5	12.71	218.27	219.33	148.04	224.44	220.63	236.42	226.6	245.5	180.23	215.51	200.7	191.69
Chn1	NM_001113246.2	NM_001113246.2:1195	Endogenous	mRNA	Mm	100	9196.93	8142.54	10018.2	6.04	9496.81	9628.79	9438.77	10018.2	8855.14	8345.15	9399.08	9581.47	8759.85	8142.54	9391.35	9306.01
Chrm2	NM_203491.3	NM_203491.3:615	Endogenous	mRNA	Mm	100	313.42	251.98	353.9	9.28	323.48	326.03	313.09	251.98	342.12	335.27	319.9	275.56	315.67	319.2	353.9	284.82
Chrm3	NM_033269.2	NM_033269.2:1790	Endogenous	mRNA	Mm	100	344.96	288.7	445.58	11.03	361.82	368.51	345.1	332.58	334.34	355.65	445.58	318.65	330.6	288.7	327.72	330.31
Chrnb2	NM_009602.4	NM_009602.4:567	Endogenous	mRNA	Mm	100	345.11	289.15	426.54	10.49	351.01	381.36	348.1	304.01	361.55	348.52	426.54	334.68	347.66	337.49	311.24	289.15
Ckb	NM_021273.4	NM_021273.4:865	Endogenous	mRNA	Mm	100	34027.7	32219.6	35394.3	2.84	32597.3	34076.2	33091.7	34694.3	34027.8	35394.3	34085	34343.8	35257	34196.6	34348.3	32219.6
Clcf1	NM_019952.3	NM_019952.3:385	Endogenous	mRNA	Mm	100	23.43	18.01	34.13	19.19	23.6	21.74	18.01	23.46	20.41	21.4	26.66	18.04	34.13	27.45	21.33	24.91
Cldn5	NM_013805.4	NM_013805.4:100	Endogenous	mRNA	Mm	100	603.51	440.13	879.46	27.13	585.99	550.3	440.13	458.06	467.49	879.46	472.24	567.15	808.37	834.58	721.37	457.02
Clec7a	NM_020008.2	NM_020008.2:484	Endogenous	mRNA	Mm	100	52.95	13	152.31	69.09	25.56	36.56	13	24.48	43.74	74.39	72.36	152.31	55.46	60.99	39.75	36.82
Clta	NM_001080385.2	NM_001080385.2:340	Endogenous	mRNA	Mm	100	4701.33	4561.34	4913.99	2.27	4672.21	4641.5	4561.34	4838.72	4584.54	4730.52	4608.14	4913.99	4706.26	4719.83	4799.42	4639.47
Cltc	NM_001003908.1	NM_001003908.1:605	Endogenous	mRNA	Mm	100	12839.4	12236.5	13522.6	2.9	12492.6	12622.4	12851.8	13293	13277.4	12979.9	12680	12599.6	13522.6	12675.3	12841.1	12236.5
Cnp	NM_009923.2	NM_009923.2:166	Endogenous	mRNA	Mm	100	8774.99	7584.22	9735.66	7.85	8069.19	8224.88	7584.22	8451.18	8322.53	9263.33	9566.65	8665.61	9735.66	9701.92	8950.19	8764.52
Cnr1	NM_007726.3	NM_007726.3:678	Endogenous	mRNA	Mm	100	2654.15	2446.72	2919.95	5.5	2501.28	2844.38	2446.72	2473.94	2627.09	2705.63	2705.85	2627.34	2919.95	2697.91	2549.99	2749.68
Cntf	NM_170786.2	NM_170786.2:507	Endogenous	mRNA	Mm	100	107	69.81	136.22	19.08	69.81	106.7	82.02	85.7	99.14	129.42	110.44	119.24	129.04	136.22	113.44	102.88
Cntnap1	NM_016782.2	NM_016782.2:1105	Endogenous	mRNA	Mm	100	2065.52	1877.56	2400.23	6.93	1974.28	2209.11	2001.59	1999.56	2081.85	2072.79	2400.23	1915.89	2173.43	1877.56	2089.44	1990.51
Cntnap2	NM_001004357.2	NM_001004357.2:3985	Endogenous	mRNA	Mm	100	734.2	664.35	874.98	8.47	783.62	690.59	702.21	676.38	693.95	772.45	874.98	664.35	800.91	719.72	734.94	696.35
Cpa3	NM_007753.2	NM_007753.2:101	Endogenous	mRNA	Mm	100	8.75	5.33	14.28	35.16	6.88	11.86	9	6.12	5.83	8.15	14.28	8.02	5.33	14.23	7.76	7.58
Cpne2	NM_153507.2	NM_153507.2:759	Endogenous	mRNA	Mm	100	475.73	429.59	516.67	5.84	442.44	468.3	474.14	476.42	429.59	516.67	506.51	470.96	499.1	465.58	448.92	510.08
Crkl	NM_001277231.1	NM_001277231.1:700	Endogenous	mRNA	Mm	100	516.7	458.1	554.98	5.62	516.18	481.14	510.15	554.98	504.43	537.05	551.26	547.11	527.89	501.16	510.97	458.1
Crot	NM_023733.3	NM_023733.3:1829	Endogenous	mRNA	Mm	100	480.57	432.11	538.8	5.73	538.8	469.29	475.14	480.51	455.83	499.34	477.95	464.94	468.17	510.31	494.49	432.11
Csf1	NM_001113530.1	NM_001113530.1:833	Endogenous	mRNA	Mm	100	464.49	393.28	556.69	11.53	393.28	427.79	437.13	415.21	417.92	521.76	455.1	474.97	556.69	521.49	522.6	429.94
Csf1r	NM_001037859.2	NM_001037859.2:1892	Endogenous	mRNA	Mm	100	840.91	702.01	990.18	10.95	702.01	828.91	735.22	731.47	786.28	850.92	990.18	926.88	950.21	822.39	915.28	851.22
Csf3r	NM_001252651.1	NM_001252651.1:1294	Endogenous	mRNA	Mm	100	46.39	30.01	63.99	25.64	36.38	37.54	30.01	31.63	42.76	61.14	46.65	53.11	39.46	60.99	63.99	53.07
Csnk2a1	NM_007788.3	NM_007788.3:1055	Endogenous	mRNA	Mm	100	2684.41	2553.09	2822.74	3.79	2755.93	2790.04	2601.76	2805.5	2591.13	2772.89	2706.81	2822.74	2553.09	2575.93	2649.86	2587.23
Cspg4	NM_139001.2	NM_139001.2:1530	Endogenous	mRNA	Mm	100	162.39	132.73	202.63	13.06	132.73	150.17	152.04	136.7	167.17	189.55	184.71	161.33	202.63	160.61	164.83	146.2
Cst3	NM_009976.3	NM_009976.3:214	Endogenous	mRNA	Mm	100	23228.8	19987.9	26373.4	9.77	22759.3	22246.2	19987.9	21815.5	20527.9	25107.8	21661.1	26253.3	26373.4	25489.9	24916.3	21606.5
Cst7	NM_009977.3	NM_009977.3:395	Endogenous	mRNA	Mm	100	44.48	10	113.23	64.45	17.7	45.45	10	15.3	39.85	74.39	61.89	113.23	50.12	30.5	40.72	34.66
Ctnnb1	NM_007614.3	NM_007614.3:452	Endogenous	mRNA	Mm	100	5577.35	5134.39	6120.38	4.89	5506.95	5467.44	5484.61	5607.94	5610.88	5987.03	5241.28	5699.58	6120.38	5560.51	5507.21	5134.39
Ctsb	NM_007798.3	NM_007798.3:858	Endogenous	mRNA	Mm	100	5241.45	4942.7	5540.18	3.5	5132.35	5353.83	4952.45	5127.43	5358.18	5332.78	5183.21	5421.02	5203.23	5350.08	5540.18	4942.7
Ctsd	NM_009983.2	NM_009983.2:585	Endogenous	mRNA	Mm	100	8603.32	7277.13	9987.3	10.11	7687.71	8321.7	7277.13	7465.69	8337.11	8680.42	9390.52	9987.3	9390.13	9137.74	9402.01	8162.39
Ctsf	NM_019861.1	NM_019861.1:625	Endogenous	mRNA	Mm	100	1530.03	1422.89	1703.13	5.79	1423.69	1578.78	1457.43	1561.9	1623.1	1591.78	1560.48	1422.89	1703.13	1510.59	1497.03	1429.53
Ctsl	NM_009984.3	NM_009984.3:45	Endogenous	mRNA	Mm	100	480.32	416.12	555.07	9.1	463.09	496.95	416.12	474.38	457.77	465.71	555.07	554.13	496.97	504.21	453.76	425.61
Ctss	NM_021281.2	NM_021281.2:740	Endogenous	mRNA	Mm	100	1621.08	1125.33	2188.45	17.43	1380.42	1715.12	1125.33	1317.05	1414.14	1616.24	1622.37	2188.45	1788.44	1788.11	1848.99	1648.29
Ctsw	NM_009985.4	NM_009985.4:190	Endogenous	mRNA	Mm	100	16.15	10	22.36	21.32	21.63	18.77	10	16.32	16.52	13.25	14.28	16.03	14.93	22.36	14.54	15.16
Cttnbp2nl	NM_030249.4	NM_030249.4:1280	Endogenous	mRNA	Mm	100	92.71	75.81	112.03	11.09	82.59	82	112.03	99.98	75.81	96.81	106.63	88.18	92.78	91.49	92.11	92.05
Cul1	NM_012042.3	NM_012042.3:919	Endogenous	mRNA	Mm	100	2313.05	2167.38	2448.79	3.7	2368.55	2254.56	2309.68	2282.15	2167.38	2391.75	2448.79	2365.81	2272.61	2420.4	2239.73	2235.26
Cul2	NM_029402.3	NM_029402.3:2266	Endogenous	mRNA	Mm	100	1119.6	1027.31	1191.65	4.08	1191.65	1092.7	1169.34	1144.64	1137.14	1100.59	1027.31	1157.35	1076.05	1132.43	1083.99	1121.96
Cux2	NM_007804.2	NM_007804.2:516	Endogenous	mRNA	Mm	100	749.07	702.43	825.47	5.45	719.71	740.98	706.21	709.03	760.04	786.72	825.47	758.54	810.51	702.43	743.67	725.59
Cx3cl1	NM_009142.3	NM_009142.3:125	Endogenous	mRNA	Mm	100	1774.89	1544.32	1964.37	9.16	1841.55	1946.31	1769.52	1600.66	1839.84	1788.46	1959.41	1573.2	1901.49	1569.55	1964.37	1544.32
Cx3cr1	NM_009987.4	NM_009987.4:387	Endogenous	mRNA	Mm	100	506.3	413.12	587.57	12.97	449.33	551.29	413.12	413.17	473.32	538.07	516.04	559.14	579.08	560.12	587.57	435.36
Cxcl15	NM_011339.2	NM_011339.2:419	Endogenous	mRNA	Mm	100	11.85	5.1	18.04	29.76	14.75	14.82	11	5.1	13.61	12.23	10.47	18.04	10.66	14.23	9.7	7.58
Cybb	NM_007807.2	NM_007807.2:1535	Endogenous	mRNA	Mm	100	34.18	22.01	50.83	25.4	42.28	34.58	22.01	28.57	26.24	25.48	43.8	41.08	33.06	50.83	32.97	29.24
Cyfip2	NM_001252459.1	NM_001252459.1:1136	Endogenous	mRNA	Mm	100	7749.68	6769.18	8375.58	5.44	7883.36	7838.58	7954.33	7971.7	7868.65	7800.97	8375.58	7457.15	8177.57	6769.18	7551.09	7347.99
Cyp2u1	NM_027816.3	NM_027816.3:520	Endogenous	mRNA	Mm	100	329.82	299.93	357.77	5.38	330.36	320.1	331.1	299.93	343.09	354.64	322.76	308.63	333.8	341.56	357.77	314.06
Cyp4x1	NM_001003947.1	NM_001003947.1:564	Endogenous	mRNA	Mm	100	263.52	239.09	314.19	8.43	253.67	239.09	246.07	277.49	239.09	256.81	314.19	269.55	261.28	243.97	277.3	283.74
Cysltr1	NM_021476.4	NM_021476.4:1190	Endogenous	mRNA	Mm	100	25.67	13.86	39.74	28.66	21.63	32.6	14	23.46	24.3	39.74	23.8	27.05	13.86	29.48	31.03	27.07
Dagla	NM_198114.2	NM_198114.2:685	Endogenous	mRNA	Mm	100	1422.86	1190.38	1560.9	8.05	1418.77	1421.69	1496.44	1375.2	1560.9	1498.03	1553.82	1446.94	1497.3	1190.38	1244.94	1369.96
Dclk1	NM_019978.3	NM_019978.3:2115	Endogenous	mRNA	Mm	100	4629.36	3971.65	5051.82	5.61	4789.21	4736.34	4624.36	4604.08	4471.79	4583.77	5051.82	4781.72	4690.27	3971.65	4761.61	4485.68
Ddah1	NM_026993.3	NM_026993.3:735	Endogenous	mRNA	Mm	100	1850.78	1655.49	1978.02	5.93	1824.83	1948.28	1655.49	1846.53	1895.24	1952.54	1811.84	1978.02	1932.41	1936.52	1750.09	1677.53
Diaph1	NM_007858.2	NM_007858.2:1260	Endogenous	mRNA	Mm	100	830	757.33	933.47	6.79	863.26	812.11	827.24	888.58	814.47	933.47	762.63	779.58	904.35	757.33	795.06	821.98
Dlat	NM_145614.4	NM_145614.4:2046	Endogenous	mRNA	Mm	100	1953.49	1792.32	2051.17	4.33	1967.4	2029.3	2020.59	1988.33	1969.11	2031	1995.59	2051.17	1878.03	1862.31	1856.75	1792.32
Dld	NM_007861.4	NM_007861.4:252	Endogenous	mRNA	Mm	100	2553.58	2430.74	2687.46	2.95	2606.49	2628.01	2598.76	2582.08	2494.91	2596.59	2524	2687.46	2516.83	2523.07	2430.74	2454.02
Dlgap1	NM_027712.3	NM_027712.3:1654	Endogenous	mRNA	Mm	100	1697.12	1358.11	1983.21	9.44	1579.03	1666.71	1858.54	1657.79	1704.74	1757.89	1983.21	1667.39	1860.96	1358.11	1589.14	1681.86
Dlx1	NM_010053.2	NM_010053.2:742	Endogenous	mRNA	Mm	100	170.92	153.38	218.08	11.1	153.38	163.02	174.05	180.57	171.06	218.08	177.09	156.32	154.64	153.5	189.07	160.28
Dlx2	NM_010054.2	NM_010054.2:320	Endogenous	mRNA	Mm	100	62	46.21	78.54	16.58	46.21	69.16	56.02	65.29	59.29	70.32	59.98	54.11	76.78	48.79	78.54	59.56
Dmd	NM_007868.5	NM_007868.5:10045	Endogenous	mRNA	Mm	100	353.11	318.13	400.49	7.83	339.21	318.13	343.1	346.86	325.59	400.49	394.17	364.74	386.06	323.26	348.08	347.64
Dnaja2	NM_019794.4	NM_019794.4:1045	Endogenous	mRNA	Mm	100	1401.71	1304.27	1538.13	3.97	1400.09	1427.62	1389.41	1396.63	1400.53	1416.51	1368.16	1538.13	1304.27	1364.21	1441.76	1373.21
Dnajb9	NM_013760.4	NM_013760.4:527	Endogenous	mRNA	Mm	100	1001.77	920.68	1056.15	4.63	1032.37	1030.46	1018.3	1020.18	969.97	951.81	920.68	1056.15	1039.79	1047.04	932.74	1001.75
Dnajc11	NM_172704.3	NM_172704.3:1350	Endogenous	mRNA	Mm	100	434.72	406.25	468.77	3.74	436.54	429.77	434.13	444.8	420.84	468.77	423.68	455.93	435.11	433.05	406.25	427.78
Dnajc5	NM_016775.3	NM_016775.3:231	Endogenous	mRNA	Mm	100	5076.55	4911.95	5296.01	2.24	5094	5131.53	5037.48	5225.37	4984	5109.61	5053.72	5131.43	5296.01	4911.95	5022.42	4921.04
Dnm1	NM_010065.2	NM_010065.2:1786	Endogenous	mRNA	Mm	100	14102.5	12703.8	14889.8	4.61	13322.5	14054.9	14883.4	13947.9	14278.5	13856.3	14847.9	13885.2	14889.8	12703.8	14457.4	14102.5
Dnm1l	NM_001025947.1	NM_001025947.1:2075	Endogenous	mRNA	Mm	100	2509.46	2349.4	2693.99	4.15	2693.99	2643.82	2493.73	2488.22	2459.92	2584.36	2472.59	2603.29	2349.4	2431.58	2512.18	2380.38
Dnm3	NM_001038619.1	NM_001038619.1:482	Endogenous	mRNA	Mm	100	3529.61	3279.97	3670.93	3.87	3513	3459.88	3500.03	3583.9	3670.93	3657.44	3279.97	3451.01	3665.4	3622.97	3646.59	3304.16
Dock3	NM_153413.2	NM_153413.2:590	Endogenous	mRNA	Mm	100	2858.9	2516.97	3220.69	6.17	2866.05	2880.93	2990.88	2774.89	2838.97	2943.07	3016.24	2708.5	3220.69	2516.97	2765.24	2784.33
Drd1	NM_010076.3	NM_010076.3:1785	Endogenous	mRNA	Mm	100	937.16	775.51	1104.35	10.1	880.95	864.48	935.27	918.16	850.43	775.51	921.63	929.89	992.87	985.03	1104.35	1087.31
Dusp3	NM_028207.3	NM_028207.3:307	Endogenous	mRNA	Mm	100	748.79	653.03	858.79	7.39	775.75	790.38	754.22	766.16	731.85	764.3	858.79	751.53	729.45	655.67	754.33	653.03
Dync1li1	NM_146229.2	NM_146229.2:740	Endogenous	mRNA	Mm	100	436.85	404.59	463.16	4.19	425.73	457.43	458.13	463.16	418.9	439.22	440.82	437.89	436.18	404.59	414.01	446.19
E2f3	NM_001359994.1	NM_001359994.1:845	Endogenous	mRNA	Mm	100	454.67	416.78	488.99	5.27	424.75	450.52	474.14	421.33	442.22	463.68	463.67	488.99	474.57	416.78	456.67	478.68
Egf	NM_010113.3	NM_010113.3:1886	Endogenous	mRNA	Mm	100	30.27	15.23	44.84	24.92	30.48	36.56	27.01	24.48	27.21	44.84	15.23	24.05	33.06	34.56	30.06	35.74
Egfr	NM_207655.2	NM_207655.2:1335	Endogenous	mRNA	Mm	100	146.54	120.04	170.18	11.07	138.63	148.2	120.04	144.87	155.51	170.18	154.24	155.32	150.37	168.75	128.95	123.46
Egr1	NM_007913.5	NM_007913.5:515	Endogenous	mRNA	Mm	100	2539.72	1565.29	3433.89	21.28	2322.34	2061.9	2980.87	2724.9	2821.48	1565.29	2803.92	2130.33	2206.49	3433.89	3198.64	2226.6
Eid1	NM_025613.3	NM_025613.3:494	Endogenous	mRNA	Mm	100	3906.02	3590.35	4113.05	4.01	3978.06	3932.13	3945.16	4057.26	3750.63	3767.5	4113.05	3963.05	3893.62	3786.64	3590.35	4094.73
Eif2ak1	NM_013557.2	NM_013557.2:570	Endogenous	mRNA	Mm	100	775.32	695.2	883.54	6.8	773.78	788.4	695.2	792.68	715.33	767.36	883.54	846.72	765.71	764.44	788.27	722.34
Eif2b5	NM_172265.2	NM_172265.2:792	Endogenous	mRNA	Mm	100	781.38	740.76	805.1	2.79	800.33	745.92	769.23	781.46	798.92	803.03	783.57	781.59	798.77	805.1	767.91	740.76
Elmo1	NM_080288.2	NM_080288.2:1925	Endogenous	mRNA	Mm	100	1769.22	1687.28	1848.54	3.04	1789.44	1843.56	1848.54	1771.03	1765	1714.07	1820.41	1754.57	1788.44	1688.48	1759.79	1687.28
Eloc	NM_001310470.1	NM_001310470.1:492	Endogenous	mRNA	Mm	100	4423.65	3972.54	4860.88	5.2	4685.97	4500.22	4308.26	4610.2	4224.93	4369.77	4491.99	4860.88	3972.54	4325.41	4338.87	4394.71
Emcn	NM_001163522.1	NM_001163522.1:230	Endogenous	mRNA	Mm	100	99.03	70.39	144.71	21.42	125.85	99.79	87.03	99.98	87.47	144.71	81.88	86.18	109.84	112.84	82.41	70.39
Emp1	NM_010128.4	NM_010128.4:543	Endogenous	mRNA	Mm	100	43.07	27.07	66.13	23.76	50.14	42.48	38.01	31.63	42.76	50.95	35.23	66.13	46.92	45.74	39.75	27.07
Eno2	NM_013509.2	NM_013509.2:775	Endogenous	mRNA	Mm	100	5275.97	4804.08	6039.14	5.48	5041.89	5264.91	5329.56	5340.65	5218.23	5225.78	6039.14	5400.98	5239.49	5109.16	5297.78	4804.08
Entpd1	NM_001304721.1	NM_001304721.1:676	Endogenous	mRNA	Mm	100	143.8	121.04	185.47	11.37	143.55	134.36	121.04	142.83	136.07	185.47	135.2	133.27	153.57	158.58	137.68	144.04
Entpd2	NM_009849.2	NM_009849.2:1016	Endogenous	mRNA	Mm	100	161.24	129.04	202.79	15	137.65	146.22	129.04	164.25	170.09	202.79	131.39	151.31	193.03	159.6	159.98	189.52
Eomes	NM_010136.3	NM_010136.3:2097	Endogenous	mRNA	Mm	100	114.53	78.66	166.11	22.13	78.66	106.7	137.04	114.26	141.9	166.11	99.97	110.22	93.85	85.39	130.89	109.38
Epb41l2	NM_001199265.1	NM_001199265.1:870	Endogenous	mRNA	Mm	100	620.33	564.13	695.03	7.11	587.96	564.13	568.17	587.62	598.7	677.68	695.03	636.29	680.4	625.18	609.87	612.96
Epb41l3	NM_013813.1	NM_013813.1:2422	Endogenous	mRNA	Mm	100	1814.21	1586.56	2045.1	6.3	1867.11	1874.19	1816.53	1766.95	1864.14	1803.75	2045.1	1820.7	1654.07	1816.57	1854.81	1586.56
Erbb3	NM_010153.1	NM_010153.1:1290	Endogenous	mRNA	Mm	100	107.29	87.51	128.53	13.21	87.51	118.56	102.03	89.78	95.25	120.25	128.53	106.22	105.58	127.07	112.47	94.22
Erlec1	NM_025745.3	NM_025745.3:940	Endogenous	mRNA	Mm	100	900.85	813.24	1019.07	6.76	891.77	914.86	851.25	907.96	960.26	1019.07	891.16	842.71	984.34	813.24	863.9	869.63
Ermn	NM_029972.4	NM_029972.4:325	Endogenous	mRNA	Mm	100	1030.42	875.56	1126.33	8.22	1110.04	977.11	912.27	1028.34	989.41	1112.82	1103.48	1108.25	875.56	1126.33	1041.33	980.09
Esam	NM_027102.3	NM_027102.3:495	Endogenous	mRNA	Mm	100	229.09	181.59	353	24.57	220.24	229.21	195.06	181.59	206.05	314.89	188.51	184.37	353	279.55	201.67	194.94
Etv5	NM_023794.2	NM_023794.2:425	Endogenous	mRNA	Mm	100	957.89	617.04	1068.31	12.47	969.44	957.35	1068.31	1043.65	1024.4	970.15	991.13	868.77	1009.93	617.04	1025.82	948.69
Extl2	NM_001163514.1	NM_001163514.1:1052	Endogenous	mRNA	Mm	100	1702.94	1617.81	1798.51	3.56	1693.08	1720.06	1690.5	1776.14	1688.22	1634.59	1798.51	1638.33	1617.81	1655.95	1756.88	1765.25
F11r	NM_172647.2	NM_172647.2:800	Endogenous	mRNA	Mm	100	170.75	120.04	213.47	15.86	157.31	184.75	120.04	142.83	175.92	196.68	171.38	181.37	195.16	213.47	172.59	137.54
Fa2h	NM_178086.3	NM_178086.3:644	Endogenous	mRNA	Mm	100	430.07	384.88	478.96	7.79	424.75	440.64	403.12	385.63	384.88	478.96	474.14	403.82	443.64	471.68	440.19	409.36
Fabp5	NM_010634.3	NM_010634.3:303	Endogenous	mRNA	Mm	100	308.84	272.68	359.85	10.58	359.85	272.68	281.08	293.81	273.11	338.33	277.06	339.69	328.47	352.74	295.72	293.49
Fbln5	NM_001361987.1	NM_001361987.1:1145	Endogenous	mRNA	Mm	100	185.39	133.27	257.19	19.8	163.21	173.88	149.04	182.61	194.38	192.6	159	133.27	247.42	257.19	198.76	173.28
Fbxl3	NM_015822.2	NM_015822.2:724	Endogenous	mRNA	Mm	100	1463.23	1396.19	1518.41	2.8	1471.86	1463.19	1432.42	1505.79	1421.92	1518.41	1480.51	1517.08	1461.04	1409.95	1396.19	1480.43
Fbxw11	NM_134015.2	NM_134015.2:276	Endogenous	mRNA	Mm	100	2849.37	2690.79	3049.32	3.83	2770.68	2845.36	2690.79	3049.32	2791.35	2962.43	2959.11	2789.67	2967.94	2818.88	2797.24	2749.68
Fcgr1	NM_010186.5	NM_010186.5:185	Endogenous	mRNA	Mm	100	92.64	60.02	130.26	19.86	78.66	93.86	60.02	86.72	73.87	100.89	84.74	130.26	95.98	113.85	100.84	92.05
Fcgr4	NM_144559.1	NM_144559.1:608	Endogenous	mRNA	Mm	100	29.21	11.66	58.12	40.71	39.33	30.63	25.01	25.5	11.66	30.57	17.14	58.12	35.19	20.33	31.03	25.99
Fcgrt	NM_010189.3	NM_010189.3:750	Endogenous	mRNA	Mm	100	260.67	214.28	350.86	15.7	227.12	255.89	246.07	259.13	219.65	304.7	246.59	278.57	350.86	298.86	214.28	226.34
Fcrlb	NM_001029984.2	NM_001029984.2:266	Endogenous	mRNA	Mm	100	10.12	5.01	14.28	30.61	9.83	13.83	9	14.28	6.8	10.19	10.47	5.01	12.8	12.2	11.63	5.41
Fcrls	NM_030707.3	NM_030707.3:925	Endogenous	mRNA	Mm	100	261.75	202	323.66	15.29	282.18	241.07	205.06	202	247.84	267	318.95	323.66	258.08	301.91	263.73	229.59
Fgf13	NM_010200.2	NM_010200.2:700	Endogenous	mRNA	Mm	100	2205.37	1903.99	2324.99	5.52	2306.61	2253.57	2299.67	2324.99	2241.24	2139.02	2127.93	2208.49	2229.96	1903.99	2104.96	2324.07
Fgf2	NM_008006.2	NM_008006.2:287	Endogenous	mRNA	Mm	100	26.23	16.24	34.13	22.33	29.5	27.66	33.01	33.67	23.33	25.48	17.14	25.05	34.13	23.38	26.18	16.24
Fig4	NM_133999.1	NM_133999.1:755	Endogenous	mRNA	Mm	100	492.41	444.02	518.71	4.23	492.59	514.73	505.15	488.67	488.87	518.71	488.42	502.02	496.97	464.56	504.18	444.02
Flt1	NM_010228.3	NM_010228.3:1550	Endogenous	mRNA	Mm	100	165.83	118.04	267	25.81	169.11	129.42	129.04	182.61	133.15	267	139.01	159.32	216.49	181.96	164.83	118.04
Fos	NM_010234.2	NM_010234.2:900	Endogenous	mRNA	Mm	100	332.09	74.39	1310.33	96.96	234.99	147.21	238.07	267.29	343.09	74.39	335.14	254.52	129.04	1310.33	406.25	244.75
Foxp3	NM_054039.2	NM_054039.2:1424	Endogenous	mRNA	Mm	100	6.53	4.07	13.25	37.44	4.92	7.9	6	5.1	7.78	13.25	4.76	7.01	5.33	4.07	6.79	5.41
Fpr1	NM_013521.2	NM_013521.2:750	Endogenous	mRNA	Mm	100	16.66	7.76	26.66	26.04	16.71	16.8	15	16.32	14.58	15.29	18.09	15.03	26.66	20.33	7.76	17.33
Fth1	NM_010239.1	NM_010239.1:446	Endogenous	mRNA	Mm	100	70577.9	63684.7	78575	7.27	71967.9	68036.8	63684.7	72714.4	65424.7	74748.7	66604.8	76922.3	75797.2	78575	66061.3	66397.2
Gabarapl1	NM_020590.4	NM_020590.4:420	Endogenous	mRNA	Mm	100	12751.1	12243.1	13304.2	2.36	12820	12822.9	12703.7	13304.2	12590.2	12243.1	12780	13291	12660.9	12592	12718	12486.7
Gabra1	NM_010250.4	NM_010250.4:905	Endogenous	mRNA	Mm	100	7627.17	7313.04	8177.55	3.42	7535.31	8091.5	7621.23	7675.84	7611.09	7605.31	8177.55	7601.45	7432.12	7313.04	7398.86	7462.78
Gabra3	NM_008067.4	NM_008067.4:1485	Endogenous	mRNA	Mm	100	1570.7	1468.91	1727.1	4.23	1535.77	1595.58	1534.45	1631.27	1594.92	1574.46	1727.1	1569.19	1497.3	1468.91	1579.45	1539.99
Gabra4	NM_010251.2	NM_010251.2:1881	Endogenous	mRNA	Mm	100	976.14	892.53	1054.98	5.13	1054.98	1019.59	1031.3	1006.92	978.72	955.89	973.99	925.88	1011	892.53	943.4	919.45
Gabra5	NM_176942.4	NM_176942.4:795	Endogenous	mRNA	Mm	100	939.13	759.36	1032.3	8.13	964.53	954.38	1032.3	1017.12	875.7	915.12	963.52	900.83	892.62	759.36	979.28	1014.75
Gabrb3	NM_008071.3	NM_008071.3:1144	Endogenous	mRNA	Mm	100	2807.08	2564.75	3092.41	4.95	2773.63	2929.34	2835.83	2756.53	2680.55	2705.63	3092.41	2724.54	2906.09	2564.75	2807.9	2907.79
Gabrd	NM_008072.2	NM_008072.2:475	Endogenous	mRNA	Mm	100	1045.23	881.54	1231.01	10.11	1053.02	1231.01	969.28	1050.79	1043.84	1071.04	1215.83	972.98	1086.72	1058.23	908.5	881.54
Gabrg2	NM_177408.5	NM_177408.5:1140	Endogenous	mRNA	Mm	100	2933.98	2701.44	3240.93	4.94	2909.31	3156.57	2838.83	2701.44	2891.46	2912.5	3240.93	2946.99	2793.04	2926.64	2964.97	2925.12
Gad1	NM_008077.4	NM_008077.4:746	Endogenous	mRNA	Mm	100	5211.63	4794.12	5623.56	5.78	4794.12	5021.87	5466.6	5215.17	5440.8	5383.74	5609.75	5297.77	4940.88	4844.86	5623.56	4900.46
Gad2	NM_008078.2	NM_008078.2:769	Endogenous	mRNA	Mm	100	4517.08	3857.89	5030.18	6.31	4331.03	4338.19	4642.36	4388.82	4529.14	4624.53	3857.89	4729.61	4572.96	4699.5	5030.18	4460.78
Gal3st1	NM_001177691.1	NM_001177691.1:1197	Endogenous	mRNA	Mm	100	214.32	165.05	275.16	12.75	226.14	226.25	165.05	181.59	193.41	226.23	275.16	214.44	217.56	224.66	212.34	209.01
Galc	NM_008079.3	NM_008079.3:436	Endogenous	mRNA	Mm	100	358.27	324.06	397.02	7.08	335.27	324.06	365.11	376.45	335.31	354.64	397.02	374.76	349.8	396.45	365.53	324.89
Gas6	NM_019521.2	NM_019521.2:434	Endogenous	mRNA	Mm	100	1308.67	1204.27	1388.52	4.41	1258.51	1371.31	1313.39	1234.42	1314.03	1346.19	1357.69	1340.72	1388.52	1316.43	1258.51	1204.27
Gas7	NM_001277080.1	NM_001277080.1:565	Endogenous	mRNA	Mm	100	3821.6	3292.59	4106.23	5.86	3915.14	3861.99	3929.15	4106.23	3889.62	3921.38	3738.88	3891.91	4016.27	3292.59	3500.18	3795.83
Gbp2	NM_010260.1	NM_010260.1:1798	Endogenous	mRNA	Mm	100	43.78	21.66	100.77	51.52	65.87	100.77	23.01	41.83	27.21	57.07	30.47	48.1	28.79	44.73	35.87	21.66
Gdnf	NM_010275.2	NM_010275.2:460	Endogenous	mRNA	Mm	100	32.83	23.83	42.69	16.15	31.46	29.64	34.01	38.77	32.07	28.53	32.37	36.07	37.33	42.69	27.15	23.83
Gdpd2	NM_023608.3	NM_023608.3:1438	Endogenous	mRNA	Mm	100	136.86	100.03	179.16	18.52	114.05	127.45	100.03	113.24	123.43	152.86	130.44	123.25	179.16	172.81	164.83	140.79
Gfap	NM_001131020.1	NM_001131020.1:610	Endogenous	mRNA	Mm	100	2719.24	1281.38	4496.14	34.98	1787.47	1864.31	1281.38	1791.44	2514.35	3632.98	2941.97	4496.14	3013.8	3776.47	3020.24	2510.34
Ggta1	NM_010283.4	NM_010283.4:992	Endogenous	mRNA	Mm	100	60.94	44.75	77.45	20.78	45.23	61.25	50.01	53.05	46.65	77.45	44.75	74.15	66.12	74.21	75.63	62.81
Gjb1	NM_008124.2	NM_008124.2:113	Endogenous	mRNA	Mm	100	268.18	203.06	342.75	14.06	247.77	275.64	203.06	235.66	242.98	297.57	342.75	305.62	268.75	288.7	272.45	237.17
Gjd2	NM_010290.2	NM_010290.2:1220	Endogenous	mRNA	Mm	100	199.59	168.13	240.88	10.25	168.13	214.39	174.05	205.06	188.55	189.55	240.88	186.38	199.43	203.31	223.97	201.43
Gla	NM_013463.2	NM_013463.2:406	Endogenous	mRNA	Mm	100	197.29	175.01	240.49	10.67	175.01	175.86	198.06	195.87	188.55	228.27	189.47	240.49	183.43	212.46	204.58	175.44
Glra3	NM_080438.2	NM_080438.2:756	Endogenous	mRNA	Mm	100	163.22	149.04	194.89	8.56	151.41	158.08	149.04	156.09	171.06	155.92	154.24	183.37	159.97	169.76	194.89	154.87
Glrb	NM_010298.5	NM_010298.5:704	Endogenous	mRNA	Mm	100	6293.78	5822.84	6679.69	3.33	6492.12	6679.69	6359.86	6282.28	6213.47	6177.59	6180.05	6450.11	5822.84	6215.17	6373.05	6279.09
Gls	NM_001113383.1	NM_001113383.1:976	Endogenous	mRNA	Mm	100	4932.18	4447.39	5203.14	4.62	5203.14	5021.87	5084.49	5180.48	4957.75	5168.71	4881.39	4738.63	5005.94	4447.39	4752.88	4743.43
Glul	NM_008131.3	NM_008131.3:466	Endogenous	mRNA	Mm	100	17999	16380	19329.7	5.06	17732.2	17244.1	16713.9	19076.4	18546.1	19329.7	18213.6	17588.7	18688.5	18545.9	17929.5	16380
Gmpr2	NM_177992.2	NM_177992.2:276	Endogenous	mRNA	Mm	100	381.27	340.2	431.3	7.69	383.45	380.37	357.1	406.03	347.95	399.47	431.3	393.8	340.2	384.25	410.13	341.14
Gnai1	NM_010305.1	NM_010305.1:470	Endogenous	mRNA	Mm	100	3037.55	2706.05	3272.74	5	3155.12	3100.26	3085.9	3272.74	2984.76	3112.23	3039.09	3185.47	2899.69	2706.05	3004.73	2904.54
Gnas	NM_010309.3	NM_010309.3:2592	Endogenous	mRNA	Mm	100	8510.11	8151.69	9371.47	3.67	8411.35	8270.32	8415.47	8286.93	8474.15	8647.81	9371.47	8517.31	8645.74	8151.69	8593.38	8335.66
Gnb1	NM_008142.3	NM_008142.3:311	Endogenous	mRNA	Mm	100	7166.31	6625.64	7506.8	4.36	7506.8	7246.78	6735.97	7409.58	7268.97	7502.38	7486.33	7194.62	7240.16	6773.25	7005.21	6625.64
Gng2	NM_010315.4	NM_010315.4:474	Endogenous	mRNA	Mm	100	2910.35	2664.37	3030.17	3.43	2956.51	2865.12	2917.86	2963.63	2836.06	2857.47	2909.6	3008.11	3008.47	2664.37	2906.8	3030.17
Gng3	NM_010316.3	NM_010316.3:313	Endogenous	mRNA	Mm	100	14555.4	13794	15969.5	4.06	14634.1	14536	13794	14762	14438.8	14178.3	15969.5	14961.4	14646.7	13820	14860.8	14063.5
Got1	NM_010324.1	NM_010324.1:445	Endogenous	mRNA	Mm	100	7867.6	7132.09	8261.42	4.29	7840.1	8118.18	8261.42	7845.19	8149.53	7828.48	8058.53	8033.33	7609.15	7132.09	8130.9	7404.3
Gphn	NM_145965.2	NM_145965.2:1212	Endogenous	mRNA	Mm	100	1032.99	908.62	1104.43	5.73	1083.5	1033.42	941.28	1065.07	1038.98	1098.56	1104.43	1059.15	1001.4	1032.81	1028.72	908.62
Gpm6a	NM_001253754.1	NM_001253754.1:475	Endogenous	mRNA	Mm	100	23329.8	21504	24258.6	4.07	23918.5	24233	22557.6	23533.5	22997.5	23998	21885.8	22923.6	24258.6	21504	24116.4	24031.2
Gpnmb	NM_053110.4	NM_053110.4:840	Endogenous	mRNA	Mm	100	101.28	61.21	153.31	29.53	77.67	94.85	63.02	61.21	84.56	122.29	94.26	153.31	100.25	139.27	134.77	89.89
Gpr17	NM_001025381.2	NM_001025381.2:424	Endogenous	mRNA	Mm	100	311.09	233.92	367.51	14.52	335.27	361.6	281.08	239.74	323.65	341.39	367.51	323.66	338.07	265.32	321.9	233.92
Gpr34	NM_011823.4	NM_011823.4:256	Endogenous	mRNA	Mm	100	256.48	206.08	293.6	11.56	286.11	269.72	216.06	206.08	225.48	265.98	234.22	293.6	273.01	291.75	256.94	258.83
Gpr84	NM_030720.1	NM_030720.1:315	Endogenous	mRNA	Mm	100	18.66	9	28.79	36.75	15.73	13.83	9	14.28	16.52	28.53	28.56	19.04	28.79	21.35	17.45	10.83
Gprasp1	NM_001004359.2	NM_001004359.2:3058	Endogenous	mRNA	Mm	100	4016.55	3742.61	4366.06	4.86	3916.12	3848.16	3829.12	4066.44	4233.67	4216.9	4136.85	3742.61	4366.06	4056.02	3972.37	3814.24
Grb2	NM_008163.4	NM_008163.4:658	Endogenous	mRNA	Mm	100	1849.53	1743.65	1974.65	4.01	1786.49	1914.69	1806.53	1937.32	1863.17	1819.04	1974.65	1930.92	1743.65	1777.94	1795.66	1844.31
Gria1	NM_001252403.1	NM_001252403.1:2476	Endogenous	mRNA	Mm	100	2578.09	2303.49	2914.36	6.01	2432.46	2518.34	2571.75	2618.81	2650.42	2682.19	2914.36	2512.11	2714.13	2303.49	2495.7	2523.33
Gria2	NM_001039195.1	NM_001039195.1:852	Endogenous	mRNA	Mm	100	2452.72	2107.3	2707.76	6.71	2510.13	2594.42	2609.76	2336.21	2339.41	2444.75	2707.76	2345.77	2349.4	2107.3	2538.36	2549.32
Gria3	NM_016886.3	NM_016886.3:390	Endogenous	mRNA	Mm	100	4364.61	3805.95	4645.27	5.36	4382.16	4522.94	4619.35	4357.19	4411.54	4199.58	4645.27	4211.56	4581.49	3805.95	4227.37	4410.96
Gria4	NM_001113180.1	NM_001113180.1:1274	Endogenous	mRNA	Mm	100	2118.15	1883.89	2365.26	6.43	2098.17	2309.88	2020.59	2103.61	2145.02	2365.26	2186.96	2108.28	2094.52	2165.24	1883.89	1936.36
Grik2	NM_010349.2	NM_010349.2:2565	Endogenous	mRNA	Mm	100	817.52	763.55	902.12	5.3	829.83	807.17	799.23	764.12	774.62	813.22	866.41	763.55	795.57	829.5	864.87	902.12
Grin2a	NM_008170.2	NM_008170.2:1788	Endogenous	mRNA	Mm	100	576.12	452.36	638.96	9.53	567.31	626.38	622.18	558.04	621.06	638.96	608.39	536.09	602.55	452.36	561.39	518.75
Grin3a	NM_001033351.1	NM_001033351.1:1332	Endogenous	mRNA	Mm	100	645.11	589.82	706.5	6.23	663.67	589.82	596.17	646.79	657.99	693.99	616.01	621.26	653.74	706.5	693.25	602.13
Grk3	NM_177078.4	NM_177078.4:424	Endogenous	mRNA	Mm	100	922.16	844.75	1035.88	6.39	879.97	883.25	941.28	934.49	903.88	905.95	1035.88	877.78	1018.46	844.75	877.47	962.77
Grm1	NM_001114333.2	NM_001114333.2:2125	Endogenous	mRNA	Mm	100	1022.21	873.59	1146.32	8.52	980.26	1073.93	1057.31	1035.48	1117.71	1139.32	1146.32	983	979	953.52	873.59	927.03
Grm2	NM_001160353.1	NM_001160353.1:2770	Endogenous	mRNA	Mm	100	772.34	700.86	874.98	7.8	754.12	867.44	728.21	700.86	743.52	797.93	874.98	759.54	824.37	703.45	715.55	798.15
Grm7	NM_177328.3	NM_177328.3:1295	Endogenous	mRNA	Mm	100	930.96	848.72	994.29	4.92	925.2	909.92	994.29	968.15	977.75	940.6	976.85	848.72	904.35	887.45	958.91	879.38
Grn	NM_008175.4	NM_008175.4:1292	Endogenous	mRNA	Mm	100	832.46	728.21	939.55	7.33	798.37	827.92	728.21	791.66	803.78	893.72	862.6	899.83	939.55	764.44	862.93	816.56
Gsk3b	NM_019827.3	NM_019827.3:2215	Endogenous	mRNA	Mm	100	2581.46	2426.46	2946.73	5.45	2616.32	2426.46	2576.76	2627.99	2590.16	2596.59	2946.73	2482.04	2691.73	2475.29	2478.25	2469.18
Gsn	NM_146120.3	NM_146120.3:624	Endogenous	mRNA	Mm	100	1021.09	896.74	1157.66	9.41	904.55	1015.64	951.28	896.74	1009.82	1157.66	953.05	1017.07	1131.51	1123.28	1147.01	945.44
Gzma	NM_010370.2	NM_010370.2:188	Endogenous	mRNA	Mm	100	16.6	9.15	24.3	23.61	12.78	16.8	20.01	16.32	24.3	13.25	19.99	18.04	16	9.15	17.45	15.16
Gzmb	NM_013542.2	NM_013542.2:153	Endogenous	mRNA	Mm	100	13.01	7.9	17.28	19.25	12.78	7.9	15	15.3	9.72	14.27	12.38	13.03	13.86	17.28	11.63	13
H2-D1	NM_010380.3	NM_010380.3:546	Endogenous	mRNA	Mm	100	742.61	589.14	1031.44	15.43	747.24	1031.44	611.18	739.63	723.11	749.02	754.06	785.6	780.64	779.69	620.53	589.14
H2-T23	NM_010398.3	NM_010398.3:462	Endogenous	mRNA	Mm	100	211.44	176.53	284.54	12.99	224.17	284.54	200.06	225.46	187.58	218.08	190.42	213.43	212.22	199.24	205.55	176.53
Hacd2	NM_023587.2	NM_023587.2:350	Endogenous	mRNA	Mm	100	535.04	483.14	572.72	5.59	531.92	553.27	483.14	559.06	554.97	572.72	503.66	555.13	537.49	499.12	564.3	505.75
Hacd3	NM_021345.2	NM_021345.2:302	Endogenous	mRNA	Mm	100	1528.31	1417.42	1628.08	3.3	1559.37	1521.48	1417.42	1493.55	1496.75	1548.98	1628.08	1531.11	1528.23	1510.59	1570.72	1533.49
Hadh	NM_008212.3	NM_008212.3:883	Endogenous	mRNA	Mm	100	338.31	292.09	369.01	6.74	335.27	346.78	292.09	316.26	319.76	353.62	357.04	351.71	363.66	369.01	320.93	333.56
Hcn1	NM_010408.3	NM_010408.3:1760	Endogenous	mRNA	Mm	100	1266.49	1165.05	1389.11	6.14	1185.75	1346.61	1261.37	1165.05	1367.49	1279.95	1389.11	1308.66	1284.01	1181.23	1253.67	1175.03
Hdac2	NM_008229.2	NM_008229.2:1010	Endogenous	mRNA	Mm	100	1536.55	1484.5	1592.24	2.53	1564.28	1487.89	1498.44	1563.94	1537.57	1541.85	1588.09	1592.24	1484.5	1506.52	1566.84	1506.42
Hdc	NM_008230.4	NM_008230.4:745	Endogenous	mRNA	Mm	100	36.71	24.91	54.01	25.12	43.26	49.4	35.01	31.63	42.76	54.01	30.47	27.05	36.26	38.63	27.15	24.91
Hectd1	NM_144788.2	NM_144788.2:1290	Endogenous	mRNA	Mm	100	1258.69	1093.81	1418.54	6.18	1269.32	1216.2	1218.36	1306.85	1266.41	1418.54	1308.18	1256.55	1290.41	1192.41	1267.24	1093.81
Hexb	NM_010422.2	NM_010422.2:805	Endogenous	mRNA	Mm	100	2911.6	2437.71	3417.95	10.63	2550.44	2874.01	2437.71	2581.06	2611.54	2946.13	3203.8	3417.95	3123.64	3116.73	3170.53	2905.62
Hk1	NM_001146100.1	NM_001146100.1:756	Endogenous	mRNA	Mm	100	4606.21	4242.05	5074.19	4.15	4605.35	4573.33	4571.34	4502.06	4755.59	4686.7	4542.45	4555.26	5074.19	4242.05	4584.17	4582.07
Hmgb1	NM_010439.4	NM_010439.4:507	Endogenous	mRNA	Mm	100	2707.05	2578.5	2851.8	3.32	2775.6	2633.94	2592.76	2667.77	2578.5	2839.12	2782.02	2851.8	2711.99	2697.91	2647.92	2705.27
Hmox1	NM_010442.2	NM_010442.2:610	Endogenous	mRNA	Mm	100	94.48	72.76	118.38	16.76	72.76	77.06	74.02	87.74	95.25	105.98	112.35	111.23	118.38	102.67	94.05	82.31
Hpgds	NM_019455.4	NM_019455.4:425	Endogenous	mRNA	Mm	100	101.58	69.37	114.6	13.52	111.1	114.6	79.02	69.37	105.94	104.96	100.92	113.23	106.65	109.79	103.75	99.63
Hsd11b1	NM_008288.2	NM_008288.2:110	Endogenous	mRNA	Mm	100	674.5	549.75	759.21	7.77	664.65	675.77	659.19	751.87	654.1	759.21	657.9	673.37	678.26	696.33	549.75	673.61
Hsd17b4	NM_008292.4	NM_008292.4:996	Endogenous	mRNA	Mm	100	699.71	595.64	772.45	6.97	674.48	741.97	686.2	693.72	678.4	772.45	657.9	711.45	731.59	762.41	690.34	595.64
Hsp90ab1	NM_008302.3	NM_008302.3:1354	Endogenous	mRNA	Mm	100	15613.3	14624.2	16468.3	3.96	15969.3	16352.9	15608.6	15881.2	15324.2	15505.1	14624.2	16373.3	15481.7	14834.5	16468.3	14936.4
Hspa1a/b	NM_010479.2	NM_010479.2:1819	Endogenous	mRNA	Mm	100	94.18	73.02	110.53	10.96	96.35	94.85	73.02	90.8	83.58	99.87	104.73	92.19	92.78	86.41	110.53	105.05
Hspa9	NM_010481.2	NM_010481.2:1080	Endogenous	mRNA	Mm	100	3793.23	3613.06	3996.9	3.14	3644.75	3804.69	3613.06	3852.2	3729.25	3817.43	3996.9	3791.71	3969.34	3840.51	3801.72	3657.21
Htr5a	NM_008314.2	NM_008314.2:585	Endogenous	mRNA	Mm	100	172.51	149.43	196.33	9.01	167.15	187.71	160.05	173.43	196.33	159.99	189.47	166.34	194.09	149.43	165.8	160.28
Icam2	NM_010494.1	NM_010494.1:375	Endogenous	mRNA	Mm	100	54.91	35.23	73.74	22.07	73.74	55.33	42.01	57.13	49.57	70.32	35.23	60.12	62.92	64.04	48.48	40.07
Ifit1	NM_008331.2	NM_008331.2:890	Endogenous	mRNA	Mm	100	68.32	51.01	92.51	20.89	65.87	69.16	51.01	69.37	52.48	59.11	61.89	90.18	87.45	92.51	60.11	60.65
Ifit3	NM_010501.2	NM_010501.2:846	Endogenous	mRNA	Mm	100	412.87	289.9	563.17	20.9	412.95	471.26	307.09	375.43	368.36	443.29	334.19	438.89	548.16	563.17	289.9	401.78
Ifnar1	NM_010508.1	NM_010508.1:1195	Endogenous	mRNA	Mm	100	795.6	724.28	870.77	5.34	811.15	792.35	750.22	754.93	758.1	811.18	820.71	870.77	826.5	838.65	724.28	788.41
Ifngr2	NM_008338.3	NM_008338.3:797	Endogenous	mRNA	Mm	100	828.61	687.69	911.43	8.16	911.43	888.19	787.23	846.75	791.14	861.11	878.78	908.85	767.85	838.65	775.66	687.69
Igf1	NM_001111274.1	NM_001111274.1:418	Endogenous	mRNA	Mm	100	34.14	20.4	48.1	21.88	25.56	36.56	37.01	20.4	35.96	32.61	27.61	48.1	38.39	41.68	30.06	35.74
Igfbp5	NM_010518.2	NM_010518.2:1001	Endogenous	mRNA	Mm	100	705.99	607.93	815.25	8.94	700.04	719.24	624.18	687.6	773.65	815.25	712.17	769.56	746.52	664.82	607.93	650.87
Igtp	NM_018738.4	NM_018738.4:520	Endogenous	mRNA	Mm	100	144.19	82.31	279.6	37.87	191.73	279.6	111.03	187.71	106.91	122.29	85.69	146.3	140.77	139.27	136.71	82.31
Iigp1	NM_021792.5	NM_021792.5:309	Endogenous	mRNA	Mm	100	134.77	75.81	240.08	37.96	194.68	240.08	105.03	195.87	91.36	95.79	93.31	130.26	148.24	138.25	108.59	75.81
Il10	NM_010548.2	NM_010548.2:250	Endogenous	mRNA	Mm	100	8.12	5.1	12.6	33.23	5.9	9.88	8	5.1	5.83	12.23	5.71	7.01	9.6	10.17	12.6	5.41
Il10ra	NM_001324486.1	NM_001324486.1:760	Endogenous	mRNA	Mm	100	75.15	58.01	95.98	17.43	58.01	88.92	60.02	59.17	65.12	72.35	76.17	82.17	95.98	80.31	92.11	71.48
Il18	NM_008360.1	NM_008360.1:270	Endogenous	mRNA	Mm	100	394.03	333.23	453.98	10.84	410.98	415.94	343.1	453.98	383.91	438.2	333.23	417.85	362.59	451.35	358.74	358.46
Il1a	NM_010554.4	NM_010554.4:225	Endogenous	mRNA	Mm	100	16.89	5.41	33.55	45.61	16.71	12.84	8	13.26	19.44	20.38	17.14	25.05	20.26	33.55	10.67	5.41
Il1b	NM_008361.3	NM_008361.3:108	Endogenous	mRNA	Mm	100	9.56	2.04	19.31	46.69	7.87	12.84	9	2.04	6.8	10.19	7.62	14.03	11.73	19.31	6.79	6.5
Il21r	NM_021887.1	NM_021887.1:619	Endogenous	mRNA	Mm	100	28.03	21.63	37.08	16.86	21.63	31.62	26.01	24.48	22.35	32.61	27.61	37.08	31.99	28.46	23.27	29.24
Il34	NM_001135100.1	NM_001135100.1:848	Endogenous	mRNA	Mm	100	991.66	882.36	1059.68	5.2	1015.65	1033.42	1025.3	1018.14	940.82	978.31	1059.68	1002.04	1002.47	882.36	1019.03	922.7
Il4	NM_021283.1	NM_021283.1:345	Endogenous	mRNA	Mm	100	7.21	4.76	11.22	31.23	9.83	7.9	8	11.22	5.83	10.19	4.76	5.01	5.33	5.08	5.82	7.58
Il6	NM_031168.1	NM_031168.1:40	Endogenous	mRNA	Mm	100	20.94	13	27.45	24.02	25.56	21.74	13	24.48	25.27	21.4	25.71	14.03	17.06	27.45	20.36	15.16
Immt	NM_029673.2	NM_029673.2:2005	Endogenous	mRNA	Mm	100	2353.76	2243.82	2498.42	3.37	2368.55	2382	2339.69	2498.42	2343.29	2276.6	2348.82	2468.02	2243.82	2276.05	2419.1	2280.75
Ina	NM_146100.4	NM_146100.4:1492	Endogenous	mRNA	Mm	100	4693.98	4365.05	4955.67	3.56	4709.57	4955.67	4873.43	4679.57	4798.36	4643.89	4757.62	4642.43	4571.89	4365.05	4839.17	4491.1
Inpp5f	NM_178641.5	NM_178641.5:2806	Endogenous	mRNA	Mm	100	2415.11	2197.11	3535.95	14.99	2259.41	2320.75	2250.66	3535.95	2260.68	2197.11	2418.32	2348.77	2234.22	2384.82	2471.46	2299.16
Ip6k2	NM_029634.2	NM_029634.2:1084	Endogenous	mRNA	Mm	100	1251.26	1058.23	1405.41	7.46	1172.97	1224.1	1405.41	1366.02	1259.61	1161.74	1298.66	1307.66	1225.36	1058.23	1258.51	1276.83
Irf8	NM_008320.4	NM_008320.4:603	Endogenous	mRNA	Mm	100	33.71	18.36	51.1	31.31	32.45	48.41	23.01	18.36	32.07	31.59	45.7	51.1	29.86	33.55	37.81	20.58
Islr2	NM_001161538.1	NM_001161538.1:1782	Endogenous	mRNA	Mm	100	530.11	389.34	663.86	13.97	468.01	488.06	598.18	477.44	510.26	493.23	547.45	590.2	543.89	389.34	591.44	663.86
Itga7	NM_008398.2	NM_008398.2:2435	Endogenous	mRNA	Mm	100	115.42	95.3	144.72	12.85	113.07	136.34	104.03	117.32	121.49	110.06	144.72	103.21	121.58	119.95	97.93	95.3
Itgam	NM_001082960.1	NM_001082960.1:3025	Endogenous	mRNA	Mm	100	189.81	146.91	237.44	14.06	170.1	193.64	148.04	146.91	198.27	237.44	192.32	219.45	210.09	180.95	182.28	198.18
Itgax	NM_021334.2	NM_021334.2:327	Endogenous	mRNA	Mm	100	13.19	5	22.04	34.09	12.78	11.86	5	11.22	11.66	18.34	13.33	22.04	11.73	12.2	18.42	9.75
Itm2a	NM_008409.2	NM_008409.2:670	Endogenous	mRNA	Mm	100	941.08	674.69	1342.11	20.69	1109.06	898.07	826.24	1015.08	850.43	1342.11	705.5	973.98	903.29	1176.14	818.33	674.69
Itpr1	NM_010585.2	NM_010585.2:660	Endogenous	mRNA	Mm	100	5641.31	3565.14	6589.78	16.39	6067.38	6589.78	6053.77	6279.22	6262.07	6449.68	6102.93	5913.02	4806.51	4852.99	3565.14	4753.18
Jak1	NM_146145.2	NM_146145.2:932	Endogenous	mRNA	Mm	100	1693.5	1525.26	1807.64	4.17	1694.07	1698.33	1746.51	1642.49	1666.84	1771.14	1525.26	1719.49	1807.64	1676.29	1699.67	1674.28
Jak2	NM_008413.2	NM_008413.2:1049	Endogenous	mRNA	Mm	100	538.48	449.43	580.24	6.8	574.19	541.41	535.16	563.14	580.24	551.32	555.07	557.13	519.36	541.82	493.52	449.43
Jun	NM_010591.2	NM_010591.2:1783	Endogenous	mRNA	Mm	100	862.38	740.22	1051.11	11.83	783.62	813.1	740.22	763.1	824.19	808.12	965.42	939.91	800.91	1051.11	1005.45	853.38
Kcnab1	NM_001289450.1	NM_001289450.1:1060	Endogenous	mRNA	Mm	100	2081.88	1868.38	2218.99	6.54	2194.52	2218.99	2162.63	2197.47	2094.48	1924	2218.38	2198.47	1982.54	1887.73	1868.38	2034.91
Kcnd1	NM_008423.1	NM_008423.1:1400	Endogenous	mRNA	Mm	100	102.1	89.42	124.72	10.92	104.22	105.71	93.03	97.94	89.42	98.85	124.72	90.18	120.51	103.69	103.75	93.14
Kcnd2	NM_019697.3	NM_019697.3:860	Endogenous	mRNA	Mm	100	850.54	777.38	983.51	7.96	782.63	879.3	874.26	777.38	938.87	912.07	983.51	788.6	846.76	809.17	821.23	792.74
Kcnk13	NM_001164426.1	NM_001164426.1:1405	Endogenous	mRNA	Mm	100	116.85	98.16	138.04	11.72	101.27	134.36	138.04	126.5	98.16	127.38	106.63	118.24	100.25	118.94	124.11	108.3
Kcnq3	NM_152923.2	NM_152923.2:384	Endogenous	mRNA	Mm	100	1089.4	973.85	1245.62	7.67	1029.42	1118.39	1117.33	1047.73	1100.21	1103.65	1237.72	1027.09	1245.62	973.85	1046.18	1025.58
Kcnq5	XM_006495500.1	XM_006495500.1:3596	Endogenous	mRNA	Mm	100	116.34	95.56	138.59	11.02	107.17	109.67	115.03	118.34	117.6	138.59	132.34	111.23	106.65	95.56	109.56	134.29
Kcnv1	NM_026200.3	NM_026200.3:1030	Endogenous	mRNA	Mm	100	920.58	800.02	1015.89	7.33	937.98	1003.78	928.27	861.03	871.81	978.31	1015.89	906.84	982.2	800.02	917.22	843.64
Kctd12	NM_177715.4	NM_177715.4:410	Endogenous	mRNA	Mm	100	96.08	61.08	126.91	19.46	77.67	93.86	80.02	110.18	105.94	110.06	116.16	95.19	126.91	92.51	61.08	83.39
Khsrp	NM_010613.3	NM_010613.3:1095	Endogenous	mRNA	Mm	100	525.52	458.61	720.74	14.27	462.11	506.83	514.15	492.75	527.75	553.35	720.74	466.95	602.55	466.59	458.61	533.91
Kir3dl1/2	NM_177749.4	NM_177749.4:540	Endogenous	mRNA	Mm	100	15.26	10.2	21.33	22.82	12.78	16.8	16	10.2	16.52	20.38	12.38	14.03	21.33	17.28	14.54	10.83
Kitl	NM_013598.1	NM_013598.1:280	Endogenous	mRNA	Mm	100	1102.27	937.58	1204.54	8.8	1203.45	1202.36	1090.32	1188.51	1198.37	1204.54	1102.53	1037.11	996.07	1076.52	937.58	989.84
Klhl12	NM_153128.2	NM_153128.2:1068	Endogenous	mRNA	Mm	100	574.54	540.8	636	4.25	557.48	576.98	576.17	559.06	588.01	568.64	636	567.15	581.22	540.8	551.69	591.3
Klk6	NM_001164696.1	NM_001164696.1:859	Endogenous	mRNA	Mm	100	441.46	333.8	597.73	18.59	455.23	472.25	344.1	350.94	413.07	493.23	514.13	517.05	333.8	597.73	433.4	372.54
Klrb1	NM_001099918.1	NM_001099918.1:327	Endogenous	mRNA	Mm	100	19.61	12.8	29.48	26.47	20.65	19.76	29.01	21.42	15.55	16.31	15.23	18.04	12.8	29.48	16.48	20.58
Klrd1	NM_010654.2	NM_010654.2:434	Endogenous	mRNA	Mm	100	12.85	7.62	20.33	29.41	12.78	15.81	8	11.22	11.66	9.17	7.62	15.03	17.06	20.33	13.57	11.91
Klrk1	NM_001083322.1	NM_001083322.1:144	Endogenous	mRNA	Mm	100	12.86	7.62	19.2	24.9	12.78	16.8	9	15.3	11.66	14.27	7.62	12.02	19.2	12.2	12.6	10.83
Kpna1	NM_008465.5	NM_008465.5:805	Endogenous	mRNA	Mm	100	1535.7	1447.18	1607.14	3.48	1555.44	1568.9	1498.44	1603.72	1523	1583.63	1607.14	1575.2	1447.18	1499.41	1490.24	1476.1
Kras	NM_021284.6	NM_021284.6:489	Endogenous	mRNA	Mm	100	1429.9	1310.87	1637.6	6.41	1454.17	1378.22	1389.41	1553.74	1369.43	1472.55	1637.6	1412.87	1449.31	1352.01	1310.87	1378.63
Lag3	NM_008479.1	NM_008479.1:1700	Endogenous	mRNA	Mm	100	89.82	62.02	137.28	25.36	64.89	91.88	62.02	67.33	83.58	89.68	111.4	137.28	118.38	88.44	88.23	74.73
Lair1	NM_001113474.1	NM_001113474.1:793	Endogenous	mRNA	Mm	100	49.14	39.85	58.08	10.99	44.24	51.37	45.01	44.89	39.85	46.88	58.08	54.11	46.92	55.91	50.42	51.98
Lamp1	NM_010684.2	NM_010684.2:1248	Endogenous	mRNA	Mm	100	3081.41	2850.39	3391.36	5.72	3001.73	2957.99	2862.84	2994.23	3122.77	3108.16	3391.36	3116.33	3315.61	3289.54	2965.94	2850.39
Lamp2	NM_001017959.1	NM_001017959.1:908	Endogenous	mRNA	Mm	100	1889.28	1745.19	1969	3.23	1897.59	1929.51	1842.54	1862.85	1889.41	1960.69	1745.19	1969	1917.48	1932.46	1858.68	1865.97
Lamtor3	NM_019920.2	NM_019920.2:300	Endogenous	mRNA	Mm	100	1371.27	1224.39	1518.07	5.74	1518.07	1367.36	1337.39	1442.54	1315.98	1384.91	1224.39	1470.99	1316	1377.42	1321.54	1378.63
Lgals3	NM_001145953.1	NM_001145953.1:665	Endogenous	mRNA	Mm	100	67.95	29.5	110.8	33.56	29.5	62.24	48.01	44.89	55.4	73.37	64.74	99.2	83.18	110.8	73.69	70.39
Lgmn	NM_011175.3	NM_011175.3:370	Endogenous	mRNA	Mm	100	3661.22	3300.63	3911.75	5.39	3300.63	3600.17	3410	3451.27	3619.42	3632.98	3731.26	3766.65	3911.75	3893.37	3875.41	3741.68
Lilrb4a	NM_013532.3	NM_013532.3:348	Endogenous	mRNA	Mm	100	32.66	19.04	55.11	35.19	22.61	33.59	22.01	28.57	34.02	32.61	19.04	55.11	47.99	44.73	31.03	20.58
Lpar6	NM_175116.4	NM_175116.4:730	Endogenous	mRNA	Mm	100	84.26	64.02	119.23	17.31	82.59	84.97	64.02	75.49	71.92	119.23	76.17	89.18	97.05	94.54	73.69	82.31
Lpl	NM_008509.2	NM_008509.2:802	Endogenous	mRNA	Mm	100	126.67	108.68	149.3	9.93	139.62	108.68	117.03	128.54	118.57	138.59	120.92	149.3	113.04	119.95	126.05	139.7
Lrrc25	NM_153074.3	NM_153074.3:246	Endogenous	mRNA	Mm	100	18.73	12	28.06	26.64	14.75	19.76	12	16.32	13.61	26.5	17.14	28.06	23.46	19.31	16.48	17.33
Lrrc7	XM_993731.1	XM_993731.1:1410	Endogenous	mRNA	Mm	100	2044.98	1733.21	2233.62	6.75	2145.36	2192.31	2088.61	1974.05	2068.24	2026.93	2233.62	1942.95	2177.7	1733.21	1984.73	1972.1
Lsr	NM_001164184.1	NM_001164184.1:445	Endogenous	mRNA	Mm	100	97.63	76.02	165.3	27.96	79.64	98.8	76.02	80.59	79.7	135.54	79.98	90.18	165.3	107.75	97.93	80.14
Lta4h	NM_008517.2	NM_008517.2:1016	Endogenous	mRNA	Mm	100	674.42	648.92	700.1	2.51	648.92	672.81	679.2	694.74	650.21	700.1	684.56	683.39	686.8	654.66	665.13	672.53
Ltc4s	NM_008521.1	NM_008521.1:148	Endogenous	mRNA	Mm	100	22.25	15.55	29.48	18.56	19.66	24.7	21.01	27.54	15.55	18.34	25.71	21.04	21.33	29.48	24.24	18.41
Lyz2	NM_017372.3	NM_017372.3:71	Endogenous	mRNA	Mm	100	193.78	130.04	319.65	29.53	147.48	248.97	130.04	132.62	167.17	186.49	167.57	319.65	216.49	255.15	197.79	155.95
Mad2l1	NM_019499.5	NM_019499.5:750	Endogenous	mRNA	Mm	100	50.24	29.24	64.22	16.64	56.04	64.22	50.01	49.99	48.6	45.86	51.41	53.11	47.99	57.94	48.48	29.24
Mafb	NM_010658.3	NM_010658.3:572	Endogenous	mRNA	Mm	100	97.46	78.66	114.25	11.04	78.66	86.94	103.03	95.9	95.25	87.64	114.25	112.23	92.78	94.54	98.9	109.38
Mag	NM_010758.2	NM_010758.2:1670	Endogenous	mRNA	Mm	100	1092.31	938.94	1364.35	10.42	1030.4	1165.81	1010.3	974.27	1109.93	1012.95	1364.35	1118.27	1093.12	1178.18	1111.14	938.94
Mal2	NM_178920.2	NM_178920.2:350	Endogenous	mRNA	Mm	100	3484.7	2973.4	3791.84	6.38	3662.45	3791.84	3659.07	3612.46	3580.55	3239.62	3524.66	3337.78	3381.73	2973.4	3486.61	3566.24
Map1lc3b	NM_026160.4	NM_026160.4:266	Endogenous	mRNA	Mm	100	2327.22	2195.83	2647.78	5.4	2349.87	2311.86	2214.65	2389.26	2219.86	2365.26	2647.78	2420.92	2195.83	2310.61	2288.21	2212.52
Map2	NM_008632.2	NM_008632.2:1462	Endogenous	mRNA	Mm	100	5743.98	5264.7	6398.08	5.3	5964.14	5556.36	5477.61	5572.23	5683.78	6066.51	6398.08	5849.89	5853.77	5264.7	5533.39	5707.28
Map2k1	NM_008927.4	NM_008927.4:774	Endogenous	mRNA	Mm	100	4951.38	4658.83	5138.65	2.91	4895.39	4894.42	5132.5	5138.65	4938.31	4940.44	4839.5	5090.34	4900.36	4658.83	5115.5	4872.31
Map2k4	NM_009157.4	NM_009157.4:928	Endogenous	mRNA	Mm	100	2102.34	1962.35	2161.69	3.09	2149.29	2161.69	2011.59	2151.56	2145.99	2140.04	2087.95	2128.33	2109.45	2036.14	2143.74	1962.35
Map3k4	NM_011948.2	NM_011948.2:2138	Endogenous	mRNA	Mm	100	572.95	520.91	631.24	5.97	539.78	574.01	600.18	579.46	583.15	589.02	631.24	534.09	618.54	559.1	545.87	520.91
Mapk1	NM_011949.3	NM_011949.3:1210	Endogenous	mRNA	Mm	100	6604.82	6300.56	7091.41	3.38	6605.19	6464.31	6657.95	6857.66	6409.8	6558.72	6561.84	7091.41	6464.84	6300.56	6827.78	6457.78
Mapk10	NM_001081567.1	NM_001081567.1:1496	Endogenous	mRNA	Mm	100	6518.72	5865.47	7022.51	4.84	6963.08	7022.51	6522.91	6718.91	6544.9	6323.32	6519.95	6646.51	6304.88	5865.47	6545.63	6246.6
Mapk13	NM_011950.1	NM_011950.1:395	Endogenous	mRNA	Mm	100	52.39	38.77	63.02	12.53	52.11	48.41	63.02	38.77	47.62	50.95	55.22	54.11	61.85	53.88	47.51	55.23
Mapk14	NM_011951.3	NM_011951.3:512	Endogenous	mRNA	Mm	100	1219.72	1147.68	1289.31	3.95	1199.51	1289.31	1263.37	1250.74	1153.67	1244.28	1205.35	1159.36	1260.55	1147.68	1258.51	1204.27
Mapk8	NM_016700.3	NM_016700.3:970	Endogenous	mRNA	Mm	100	1668.11	1516.69	1734.38	3.8	1734.38	1688.45	1679.49	1699.62	1647.4	1699.81	1717.58	1726.51	1597.55	1516.69	1618.23	1691.61
Mapk9	NM_207692.1	NM_207692.1:260	Endogenous	mRNA	Mm	100	2140.69	2036.14	2302.17	3.63	2137.49	2125.13	2113.62	2198.49	2129.47	2111.51	2302.17	2180.43	2233.16	2036.14	2083.63	2037.08
Mapt	NM_001038609.2	NM_001038609.2:1202	Endogenous	mRNA	Mm	100	5766.59	1893.56	10781.7	55.77	2031.31	2028.31	1893.56	1967.93	9384.84	10781.7	9645.68	7333.9	6233.42	5619.47	6406.98	5871.89
Mbp	NM_010777.3	NM_010777.3:761	Endogenous	mRNA	Mm	100	5929.31	4644.36	7473.85	15.34	6413.47	5208.6	4644.36	6097.62	5646.84	7473.85	5584.99	6453.11	6893.56	6823.06	5260.94	4651.38
Mbtps1	NM_019709.3	NM_019709.3:1155	Endogenous	mRNA	Mm	100	742.67	710.86	787.41	3.16	710.86	787.41	714.21	724.33	755.18	754.11	736.92	734.49	773.18	734.96	727.18	759.17
Meaf6	NM_027310.3	NM_027310.3:178	Endogenous	mRNA	Mm	100	1040.89	942.34	1085.21	3.98	1051.05	1073.93	1056.31	1031.4	1084.66	999.71	1005.41	1085.21	1038.73	942.34	1061.69	1060.23
Mef2a	NM_001033713.1	NM_001033713.1:486	Endogenous	mRNA	Mm	100	1422.82	1339.6	1534.63	4.06	1387.31	1402.92	1447.42	1486.4	1432.61	1451.15	1339.6	1386.82	1534.63	1348.96	1387.47	1468.51
Mertk	NM_008587.1	NM_008587.1:1320	Endogenous	mRNA	Mm	100	197.36	162.23	223.96	9.8	162.23	194.63	206.06	223.42	207.99	194.64	206.6	172.35	223.96	181.96	210.4	184.11
Mki67	NM_001081117.2	NM_001081117.2:1981	Endogenous	mRNA	Mm	100	21.48	11.22	31.62	29.16	23.6	31.62	17	11.22	26.24	27.51	12.38	20.04	27.73	21.35	17.45	21.66
Mkrn1	NM_018810.2	NM_018810.2:302	Endogenous	mRNA	Mm	100	2057.72	1996.5	2129.33	1.86	2050.97	2060.91	2015.59	2047.5	2039.08	2073.8	2079.38	2129.33	2109.45	1996.5	2020.6	2069.57
Mmut	NM_008650.3	NM_008650.3:2306	Endogenous	mRNA	Mm	100	610.86	577.42	666.85	5.23	614.51	621.44	580.17	577.42	629.8	629.78	581.73	596.21	584.42	666.85	663.19	584.81
Mog	NM_010814.2	NM_010814.2:750	Endogenous	mRNA	Mm	100	1681.16	1453.43	1826.73	6.54	1674.4	1721.05	1453.43	1615.97	1562.84	1787.45	1771.85	1790.64	1723.39	1826.73	1616.29	1629.88
Ms4a1	NM_007641.5	NM_007641.5:166	Endogenous	mRNA	Mm	100	8.12	3.88	12.78	36.13	12.78	6.92	6	7.14	11.66	10.19	7.62	5.01	11.73	9.15	3.88	5.41
Ms4a2	NM_001276330.1	NM_001276330.1:104	Endogenous	mRNA	Mm	100	11.18	6.79	17.33	30.42	9.83	10.87	17	7.14	11.66	9.17	10.47	10.02	9.6	14.23	6.79	17.33
Ms4a4a	XM_003086124.1	XM_003086124.1:252	Endogenous	mRNA	Mm	100	30.05	20.75	40.76	22.08	26.55	20.75	37.01	27.54	35.96	40.76	26.66	33.07	21.33	37.61	25.21	28.16
Msr1	NM_001113326.1	NM_001113326.1:555	Endogenous	mRNA	Mm	100	9.91	4.92	13.25	26.63	4.92	12.84	11	6.12	9.72	13.25	10.47	10.02	10.66	11.18	6.79	11.91
Mtmr4	NM_001357901.1	NM_001357901.1:3130	Endogenous	mRNA	Mm	100	722.27	662.78	779.58	5.75	690.21	750.86	711.21	684.54	768.79	778.57	734.07	721.47	779.58	664.82	720.4	662.78
Mtor	NM_020009.2	NM_020009.2:2432	Endogenous	mRNA	Mm	100	769.96	683.39	924.48	10	708.89	739.99	748.22	744.73	810.58	813.22	924.48	683.39	899.02	719.72	746.58	700.69
Mx1	NM_010846.1	NM_010846.1:1886	Endogenous	mRNA	Mm	100	10.11	3.81	16	28.76	11.8	8.89	10	10.2	9.72	7.13	3.81	10.02	16	12.2	10.67	10.83
Myct1	NM_026793.2	NM_026793.2:180	Endogenous	mRNA	Mm	100	58.4	47.65	74.39	14.34	48.18	58.29	51.01	58.15	57.34	74.39	48.56	64.13	65.05	65.06	63.02	47.65
Myo5a	NM_010864.2	NM_010864.2:2915	Endogenous	mRNA	Mm	100	3078.68	2716.21	3378.03	6.07	3277.03	3163.49	2981.87	3167.66	3121.8	3247.77	3378.03	2994.08	3084.19	2716.21	2872.86	2939.2
Myorg	NM_001085515.2	NM_001085515.2:1232	Endogenous	mRNA	Mm	100	316.54	250.17	392.26	13.25	268.42	344.8	292.09	300.95	331.42	363.81	392.26	291.59	358.33	305.98	298.63	250.17
Myrf	NM_001033481.1	NM_001033481.1:3154	Endogenous	mRNA	Mm	100	456.24	387.38	551.26	10.66	387.38	447.55	402.12	411.13	499.57	461.64	551.26	442.9	514.03	423.9	482.85	450.52
Nap1l2	NM_008671.1	NM_008671.1:1290	Endogenous	mRNA	Mm	100	479.24	419.89	530.16	7.52	454.24	419.89	530.16	484.59	513.17	451.45	520.8	513.04	442.58	450.33	470.25	500.33
Ncam1	NM_001113204.1	NM_001113204.1:740	Endogenous	mRNA	Mm	100	3618.02	3242.14	4101.58	7.32	3439.26	3576.46	3282.96	3242.14	3732.17	3925.45	3894.07	3458.03	4101.58	3708.36	3619.44	3436.28
Ncam2	NM_010954.4	NM_010954.4:1840	Endogenous	mRNA	Mm	100	1331.38	1186.47	1483.36	5.65	1315.53	1324.87	1372.4	1186.47	1346.11	1418.54	1483.36	1289.62	1294.68	1362.17	1315.72	1267.08
Ncf1	NM_001286037.1	NM_001286037.1:970	Endogenous	mRNA	Mm	100	105.22	86.52	142.29	15.75	86.52	95.83	106.03	116.3	103.02	102.93	95.21	142.29	129.04	88.44	102.78	94.22
Nckap1	NM_016965.2	NM_016965.2:839	Endogenous	mRNA	Mm	100	7217.78	6755.97	7598.31	3.54	7495.98	7413.75	7312.14	7598.31	7168.87	7245.58	6817.95	7296.83	7102.58	6755.97	7364.93	7040.42
Ncr1	NM_010746.3	NM_010746.3:391	Endogenous	mRNA	Mm	100	7.02	1.9	12.84	49.23	4.92	12.84	7	4.08	12.63	9.17	1.9	10.02	4.27	5.08	5.82	6.5
Ndufa10	NM_024197.1	NM_024197.1:70	Endogenous	mRNA	Mm	100	3315.93	3186.11	3446	3	3419.6	3422.34	3258.96	3433.93	3191.78	3337.45	3266.64	3446	3206.83	3363.75	3257.79	3186.11
Ndufb5	NM_025316.2	NM_025316.2:106	Endogenous	mRNA	Mm	100	1904.55	1639.62	2055.46	6.52	1980.18	1892.96	1754.51	1861.83	1834.01	2055.46	1940.37	2024.11	1952.68	2053.42	1865.47	1639.62
Nefh	NM_010904.3	NM_010904.3:1340	Endogenous	mRNA	Mm	100	2696.43	2491.93	2901.22	4.93	2562.24	2759.41	2638.77	2507.61	2772.88	2682.19	2894.37	2760.61	2688.53	2901.22	2697.37	2491.93
Nefl	NM_010910.1	NM_010910.1:1303	Endogenous	mRNA	Mm	100	1672.38	1512.92	2145.07	9.48	1679.32	1615.34	1590.47	1590.46	1632.82	1583.63	2145.07	1693.44	1653	1696.62	1675.43	1512.92
Nes	NM_016701.3	NM_016701.3:2716	Endogenous	mRNA	Mm	100	67.25	45.01	97.05	24.36	71.77	61.25	45.01	69.37	69.01	95.79	73.31	46.09	97.05	58.96	63.02	56.31
Nf1	NM_010897.2	NM_010897.2:2705	Endogenous	mRNA	Mm	100	864.67	789.6	919.3	4.99	919.3	832.86	841.25	869.19	873.75	919.2	896.87	789.6	916.08	856.95	854.2	806.82
Ngf	NM_001112698.1	NM_001112698.1:630	Endogenous	mRNA	Mm	100	69.45	60.27	77.26	7.28	64.89	60.27	69.02	65.29	66.09	75.41	68.55	70.14	68.25	77.26	75.63	72.56
Ninj2	NM_016718.2	NM_016718.2:244	Endogenous	mRNA	Mm	100	40.06	29.16	51.84	18.81	42.28	44.46	36.01	45.91	29.16	42.8	38.08	50.1	30.93	51.84	38.78	30.32
Nkg7	NM_024253.4	NM_024253.4:530	Endogenous	mRNA	Mm	100	16.01	10.69	24.7	26.08	18.68	24.7	19.01	15.3	10.69	11.21	15.23	15.03	21.33	14.23	12.6	14.08
Nkiras1	NM_023526.3	NM_023526.3:400	Endogenous	mRNA	Mm	100	1645.54	1479.34	1771.74	6	1771.74	1766.5	1681.49	1721.05	1639.63	1643.76	1671.88	1736.53	1506.9	1549.22	1578.48	1479.34
Nlk	NM_008702.3	NM_008702.3:2545	Endogenous	mRNA	Mm	100	707.18	618.06	774.57	7.04	772.8	774.57	692.2	735.55	735.74	754.11	674.08	715.45	645.2	618.06	670.95	697.44
Nlrp1b	NM_001162414.1	NM_001162414.1:3006	Endogenous	mRNA	Mm	100	12.6	5.82	21.4	37.09	9.83	16.8	10	17.34	9.72	21.4	9.52	18.04	12.8	9.15	5.82	10.83
Nlrp3	NM_145827.3	NM_145827.3:508	Endogenous	mRNA	Mm	100	17.75	7	26.05	33.92	14.75	19.76	7	8.16	19.44	25.48	16.19	26.05	22.4	20.33	19.39	14.08
Nmnat2	NM_175460.3	NM_175460.3:544	Endogenous	mRNA	Mm	100	2712.79	2475.29	3043.85	5.79	2670.39	2862.16	2663.78	2612.68	2627.09	2746.39	3043.85	2693.47	2916.75	2475.29	2647.92	2593.73
Nos1ap	NM_001109985.1	NM_001109985.1:788	Endogenous	mRNA	Mm	100	1052.68	884.4	1152.34	6.72	1116.92	1057.13	1152.34	1082.41	1079.8	1027.22	1104.43	998.03	1051.52	884.4	1085.93	992.01
Nos2	NM_010927.3	NM_010927.3:1541	Endogenous	mRNA	Mm	100	8.7	3.25	13.86	41.05	10.82	5.93	12	5.1	8.75	5.1	5.71	10.02	13.86	13.22	10.67	3.25
Nostrin	NM_181547.3	NM_181547.3:1452	Endogenous	mRNA	Mm	100	48.27	30.06	73.37	25.2	52.11	51.37	41.01	37.75	54.43	73.37	37.13	54.11	62.92	41.68	30.06	43.32
Npas2	NM_008719.2	NM_008719.2:770	Endogenous	mRNA	Mm	100	827.51	729.3	913.06	6.07	839.66	850.65	835.24	913.06	806.69	856.02	729.3	863.76	860.63	755.29	827.05	792.74
Nptn	NM_009145.2	NM_009145.2:296	Endogenous	mRNA	Mm	100	13336.2	12083.7	14303.3	4.14	13231	14027.2	13495	13324.6	13630.2	12897.3	14303.3	13111.6	13309.4	12083.7	13330.8	13290.3
Nrcam	NM_001146031.1	NM_001146031.1:916	Endogenous	mRNA	Mm	100	2976.01	2836.76	3203.63	4.34	2863.1	3066.67	2921.86	2853.45	3070.29	3187.65	2988.63	2836.76	3203.63	2868.69	2962.07	2889.38
Nrg1	NM_178591.2	NM_178591.2:1116	Endogenous	mRNA	Mm	100	397.1	338.97	454.31	7.96	401.15	385.31	386.11	399.91	368.36	418.84	439.87	373.76	454.31	412.72	385.89	338.97
Nrxn1	NM_001346960.1	NM_001346960.1:2013	Endogenous	mRNA	Mm	100	2434.43	2147.96	2727.75	6.06	2471.79	2496.61	2466.72	2241.34	2571.7	2390.73	2727.75	2360.8	2417.65	2147.96	2461.76	2458.35
Nsf	NM_008740.2	NM_008740.2:395	Endogenous	mRNA	Mm	100	15603.9	14298.8	16267.8	3.28	15321.3	15762.1	16267.8	15600.6	15686.8	15061.8	15956.2	15867.2	15815.5	14298.8	15855.5	15753
Nuak1	NM_001004363.2	NM_001004363.2:2180	Endogenous	mRNA	Mm	100	297.46	248.04	336.09	7.75	287.1	281.57	306.09	297.89	291.58	326.1	336.09	305.62	313.54	248.04	280.21	295.65
Nwd1	NM_176940.5	NM_176940.5:3564	Endogenous	mRNA	Mm	100	423.61	299.98	520.8	13.74	393.28	423.84	398.12	441.74	462.63	437.18	520.8	399.81	507.63	405.6	392.68	299.98
Olfm3	NM_153157.3	NM_153157.3:888	Endogenous	mRNA	Mm	100	1206.96	1065.57	1285.35	5.58	1275.22	1285.35	1271.37	1179.33	1184.77	1174.99	1275.81	1228.5	1125.11	1189.36	1065.57	1228.09
Olfml3	NM_133859.2	NM_133859.2:1035	Endogenous	mRNA	Mm	100	290.68	232.07	332.95	12.16	261.53	332.95	232.07	239.74	273.11	312.85	284.68	317.65	280.48	331.39	332.57	289.15
Olfr110	NM_146328.2	NM_146328.2:161	Endogenous	mRNA	Mm	100	34.32	16	54.01	34.23	24.58	39.52	16	33.67	22.35	54.01	45.7	43.09	33.06	47.78	27.15	24.91
Olig1	NM_016968.4	NM_016968.4:704	Endogenous	mRNA	Mm	100	541.84	466.22	613.15	7.47	520.12	575.99	520.15	466.22	569.54	535.01	613.15	568.15	560.95	540.8	546.84	485.17
Olig2	NM_016967.2	NM_016967.2:160	Endogenous	mRNA	Mm	100	91.52	70.79	140.91	20.47	70.79	94.85	87.03	88.76	94.28	108.02	140.91	88.18	93.85	82.34	75.63	73.64
Opa1	NM_001199177.1	NM_001199177.1:2845	Endogenous	mRNA	Mm	100	1353.34	1283.33	1454.3	3.75	1376.49	1454.3	1328.39	1380.31	1383.04	1333.96	1366.26	1405.86	1338.4	1302.2	1287.6	1283.33
Opcml	NM_177906.4	NM_177906.4:702	Endogenous	mRNA	Mm	100	1902.43	1669.17	2007.56	5.39	1985.1	2007.56	1983.58	1975.07	1859.28	1931.13	1742.33	1924.91	1919.62	1669.17	1945.95	1885.46
Orc3	NM_001159563.1	NM_001159563.1:500	Endogenous	mRNA	Mm	100	972.49	908.27	1009.98	3.18	933.06	960.31	908.27	1009.98	958.31	975.25	964.47	1009.05	964.07	997.23	996.73	993.09
Orc4	NM_001355296.1	NM_001355296.1:272	Endogenous	mRNA	Mm	100	1025.9	946.31	1083.5	4.09	1083.5	1023.54	1025.3	1082.41	1037.04	1057.79	1021.6	1020.07	1054.72	970.8	946.31	987.67
Orc5	NM_011959.2	NM_011959.2:943	Endogenous	mRNA	Mm	100	433.91	376.08	485.09	7.75	460.14	485.09	413.12	469.28	428.62	447.37	376.08	433.88	404.19	461.51	386.86	440.77
P2rx7	NM_001038839.2	NM_001038839.2:378	Endogenous	mRNA	Mm	100	136.35	108.03	157.56	9.78	126.83	138.32	108.03	136.7	124.41	145.73	152.34	134.27	146.1	157.56	133.8	132.12
P2ry1	NM_008772.4	NM_008772.4:920	Endogenous	mRNA	Mm	100	166.59	144.04	199.43	9.75	162.23	153.14	144.04	172.41	188.55	169.17	151.38	162.33	199.43	153.5	179.37	163.53
P2ry12	NM_027571.3	NM_027571.3:439	Endogenous	mRNA	Mm	100	606.15	534.57	690.21	7.78	690.21	638.23	568.17	534.57	567.6	604.31	625.53	575.17	674	613.99	560.42	621.63
P2ry13	NM_028808.3	NM_028808.3:475	Endogenous	mRNA	Mm	100	113.94	87.74	139.61	15.72	99.3	128.44	90.03	87.74	97.19	139.61	102.83	127.26	131.17	128.08	124.11	111.55
P2ry14	NM_001008497.2	NM_001008497.2:492	Endogenous	mRNA	Mm	100	48.93	32.01	59.72	16.01	51.13	51.37	32.01	52.03	45.68	55.03	50.46	57.12	59.72	50.83	41.69	40.07
P2ry6	NM_183168.2	NM_183168.2:958	Endogenous	mRNA	Mm	100	40.64	28.51	54.11	21.33	28.51	46.43	32.01	29.59	45.68	42.8	39.99	54.11	47.99	46.76	44.6	29.24
Pak1	NM_011035.2	NM_011035.2:1615	Endogenous	mRNA	Mm	100	7496.62	6984.11	8053.96	4.18	7803.72	8053.96	7254.13	7508.53	7366.17	7449.39	7893.82	7675.6	7243.36	7212.4	7514.24	6984.11
Panx1	NM_019482.2	NM_019482.2:1322	Endogenous	mRNA	Mm	100	368.84	332.58	435.34	7.51	343.14	383.33	373.11	332.58	357.67	359.73	383.69	367.75	384.99	335.46	435.34	369.29
Parp2	NM_009632.2	NM_009632.2:1325	Endogenous	mRNA	Mm	100	211.82	184.37	242.05	7.63	226.14	242.05	195.06	214.24	196.33	225.21	216.13	184.37	198.36	208.39	220.09	215.51
Pcca	NM_144844.2	NM_144844.2:1558	Endogenous	mRNA	Mm	100	858.76	735.02	1005.36	9.79	842.61	886.21	793.23	915.1	831.96	982.38	735.02	916.86	837.17	1005.36	770.82	788.41
Pccb	NM_025835.2	NM_025835.2:344	Endogenous	mRNA	Mm	100	761.32	678.2	811.65	5.6	762.97	693.56	678.2	781.46	776.56	754.11	725.5	811.65	811.57	789.86	763.06	787.32
Pde1a	NM_001159582.1	NM_001159582.1:1165	Endogenous	mRNA	Mm	100	2307.81	1791.16	2736.56	10.06	2465.89	2336.56	2365.69	2371.92	2243.19	2158.39	2290.74	2736.56	2142.51	1791.16	2536.42	2254.76
Pdgfra	NM_011058.2	NM_011058.2:240	Endogenous	mRNA	Mm	100	314.46	281.57	358.64	7.33	324.46	315.16	312.09	307.07	358.64	333.24	340.85	288.59	316.74	311.06	284.09	281.57
Pdha1	NM_008810.3	NM_008810.3:440	Endogenous	mRNA	Mm	100	2234.93	2065.23	2497.35	5.01	2225.98	2228.87	2229.65	2217.87	2162.52	2349.97	2497.35	2247.57	2304.61	2142.88	2146.65	2065.23
Pdhb	NM_024221.3	NM_024221.3:845	Endogenous	mRNA	Mm	100	3351.31	3159.9	3502.12	3.7	3369.45	3414.44	3468.02	3400.26	3206.36	3408.78	3493.24	3502.12	3159.9	3385.1	3221.91	3186.11
Pdpk1	NM_001080773.2	NM_001080773.2:856	Endogenous	mRNA	Mm	100	1249.61	1164.2	1325.81	4.09	1305.7	1249.79	1190.35	1249.72	1279.04	1325.81	1254.86	1309.66	1259.48	1199.53	1207.13	1164.2
Pecam1	NM_008816.2	NM_008816.2:1100	Endogenous	mRNA	Mm	100	175.45	119.01	235.69	21.47	183.86	172.9	143.04	189.75	160.37	229.29	119.01	152.31	235.69	221.61	159.98	137.54
Pgam1	NM_023418.2	NM_023418.2:466	Endogenous	mRNA	Mm	100	4821.43	4281	5385.05	5.75	5039.93	5034.71	4591.35	4782.61	4800.3	4876.24	5385.05	4910.98	4883.29	4672.05	4599.69	4281
Pgk1	NM_008828.2	NM_008828.2:507	Endogenous	mRNA	Mm	100	13369.4	12260.4	14059.6	3.81	13793.4	13675.5	13179.9	13829.6	12923.6	13227.5	13859.6	14059.6	13031	13157.2	13435.5	12260.4
Phyh	NM_010726.2	NM_010726.2:374	Endogenous	mRNA	Mm	100	1599.22	1445.28	1754.56	5.59	1675.39	1614.35	1504.44	1593.52	1555.07	1694.71	1445.28	1663.38	1621.01	1754.56	1557.15	1511.83
Pias1	NM_019663.3	NM_019663.3:1290	Endogenous	mRNA	Mm	100	454.84	414.01	501.93	5.16	430.65	450.52	448.13	501.93	448.05	469.79	470.34	452.92	479.9	456.43	414.01	435.36
Pik3cb	NM_029094.3	NM_029094.3:1970	Endogenous	mRNA	Mm	100	889.41	825.24	944.88	4.55	912.42	939.56	825.24	943.67	897.08	849.9	850.22	895.82	944.88	885.41	877.47	851.22
Pik3r1	NM_001024955.2	NM_001024955.2:1190	Endogenous	mRNA	Mm	100	2067.43	1933.46	2165.4	3.04	2106.03	1933.46	2077.61	2126.06	1976.88	2086.03	2048.91	2165.4	2052.92	2099.17	2048.72	2087.98
Pkd2	NM_008861.3	NM_008861.3:816	Endogenous	mRNA	Mm	100	391.02	348.1	424.4	5.9	370.67	379.38	348.1	424.4	372.24	420.88	409.4	400.81	386.06	373.07	404.31	402.87
Plaa	NM_172695.2	NM_172695.2:1028	Endogenous	mRNA	Mm	100	315.06	284.54	346.6	5.56	310.69	284.54	328.1	317.28	319.76	311.83	342.75	303.62	346.6	309.03	305.42	301.07
Plcb4	NM_013829.2	NM_013829.2:242	Endogenous	mRNA	Mm	100	1585.64	1325.56	1756.62	8.57	1705.87	1756.62	1570.46	1656.77	1639.63	1668.21	1718.53	1490.03	1523.96	1601.06	1370.99	1325.56
Plekhb1	NM_001163184.1	NM_001163184.1:594	Endogenous	mRNA	Mm	100	6590.8	5490.61	7913.82	11.89	7191.19	5943.65	5490.61	6921.93	6326.21	7700.08	5720.19	6827.88	6937.28	7913.82	6283.85	5832.91
Pllp	NM_026385.3	NM_026385.3:345	Endogenous	mRNA	Mm	100	359.8	296.09	438.13	11.08	359.85	393.21	296.09	339.72	315.87	375.02	389.41	376.77	378.59	438.13	326.75	328.14
Plp1	NM_011123.3	NM_011123.3:209	Endogenous	mRNA	Mm	100	26439.8	22070.5	31178.3	9.88	26339.2	25589.5	22070.5	22765.3	25820	28706.1	31178.3	28086.1	26908.8	28849.6	26750.7	24213.2
Plxdc2	NM_026162.5	NM_026162.5:1580	Endogenous	mRNA	Mm	100	872.37	832.24	926.24	3.92	854.41	850.65	832.24	838.59	926.24	922.26	844.51	855.74	897.95	909.81	888.14	847.97
Plxnb3	NM_019587.2	NM_019587.2:2862	Endogenous	mRNA	Mm	100	214.95	174.05	304.67	16.25	189.76	197.59	174.05	187.71	209.93	231.33	304.67	209.43	231.42	244.99	203.61	194.94
Pmepa1	NM_022995.3	NM_022995.3:364	Endogenous	mRNA	Mm	100	395.14	346.86	487.47	10.49	387.38	392.23	381.11	346.86	369.33	446.35	487.47	397.81	435.11	351.73	378.14	368.21
Pmp22	NM_008885.2	NM_008885.2:395	Endogenous	mRNA	Mm	100	539	459.13	655.67	10.36	494.55	536.47	459.13	479.49	552.05	586.98	577.92	576.17	522.56	655.67	543.93	483.01
Pnoc	NM_001205075.1	NM_001205075.1:332	Endogenous	mRNA	Mm	100	60.07	48.01	84.74	15.45	58.99	62.24	48.01	51.01	52.48	63.18	84.74	61.12	57.59	64.04	61.08	56.31
Por	NM_008898.1	NM_008898.1:94	Endogenous	mRNA	Mm	100	602.72	544.6	699.59	6.32	589.92	574.01	586.17	617.21	623.97	628.77	544.6	587.19	699.59	587.56	591.44	602.13
Ppm1a	NM_008910.3	NM_008910.3:602	Endogenous	mRNA	Mm	100	3677.5	3547.75	3835.31	2.64	3747.99	3835.31	3575.05	3752.23	3633.03	3592.22	3765.54	3782.69	3672.87	3547.75	3660.16	3565.16
Ppm1l	NM_178726.3	NM_178726.3:1425	Endogenous	mRNA	Mm	100	971.07	901.04	1079.68	5.41	999.92	1034.41	1009.3	958.97	960.26	967.1	1079.68	958.95	954.48	926.07	902.68	901.04
Ppp2ca	NM_019411.4	NM_019411.4:975	Endogenous	mRNA	Mm	100	9004.69	8441.28	9625.82	4.07	9480.09	9625.82	8858.6	9324.46	8846.4	8973.92	8441.28	9136.57	8738.53	9221.09	8911.41	8498.11
Ppp2r2b	NM_028392.3	NM_028392.3:522	Endogenous	mRNA	Mm	100	1091.42	943.36	1194.88	6.28	1140.52	1103.57	1151.34	1122.2	1050.64	1085.31	1194.88	1156.35	1032.33	943.36	1070.42	1046.15
Ppp3cb	NM_008914.1	NM_008914.1:290	Endogenous	mRNA	Mm	100	4912.57	4688.12	5218.53	2.89	4888.51	4880.59	5218.53	5008.07	4886.8	4928.21	4688.12	4922	4981.41	4714.74	4811.05	5022.84
Ppp3r1	NM_024459.2	NM_024459.2:335	Endogenous	mRNA	Mm	100	12638.1	11384.3	13875.5	5.9	13546.6	13008.6	13107.8	13875.5	12445.4	12240	11685.1	13269	12113.9	11384.3	12469.8	12511.6
Ppt1	NM_008917.3	NM_008917.3:826	Endogenous	mRNA	Mm	100	1772.1	1658.67	1958.46	4.78	1658.67	1788.23	1702.5	1778.18	1672.67	1823.11	1958.46	1719.49	1784.18	1828.77	1714.22	1836.73
Prf1	NM_011073.2	NM_011073.2:1350	Endogenous	mRNA	Mm	100	12.43	6	17.34	28.3	15.73	15.81	6	17.34	10.69	16.31	9.52	10.02	13.86	12.2	8.73	13
Prkab1	NM_031869.2	NM_031869.2:511	Endogenous	mRNA	Mm	100	325.79	271.17	361.53	8.23	303.81	348.75	324.1	356.04	271.17	341.39	351.32	321.65	361.53	305.98	315.11	308.65
Prkab2	NM_182997.2	NM_182997.2:500	Endogenous	mRNA	Mm	100	268.61	249.78	308.25	7.61	250.72	308.25	257.08	282.59	249.78	269.03	277.06	302.61	267.68	258.2	250.15	250.17
Prkacb	NM_001164198.1	NM_001164198.1:760	Endogenous	mRNA	Mm	100	769.76	702.43	846.41	4.35	783.62	780.5	769.23	742.69	764.9	760.23	846.41	763.55	794.51	702.43	760.15	768.91
Prkag1	NM_016781.2	NM_016781.2:176	Endogenous	mRNA	Mm	100	1436.81	1343.97	1512.93	4.36	1487.59	1396.01	1404.41	1512.93	1448.16	1365.55	1486.22	1446.94	1350.13	1508.56	1491.21	1343.97
Prkar1a	NM_001313973.2	NM_001313973.2:1270	Endogenous	mRNA	Mm	100	8322	7975.83	8677.4	2.35	8454.61	8363.19	8213.41	8282.85	8250.61	8241.21	8677.4	8551.38	8256.49	7975.83	8487.7	8109.32
Prkcd	NM_011103.2	NM_011103.2:1265	Endogenous	mRNA	Mm	100	1032.15	620.55	1374.83	21.09	1154.29	1218.17	1224.36	1057.93	1185.74	972.19	1374.83	1012.06	851.03	744.11	970.55	620.55
Prkce	NM_011104.2	NM_011104.2:1510	Endogenous	mRNA	Mm	100	3939.28	3358.67	4254.09	5.48	3820.75	3864.95	4112.21	4050.12	4017.91	3951.95	4005.46	3989.11	4254.09	3358.67	3917.1	3929.04
Prkci	NM_008857.3	NM_008857.3:1635	Endogenous	mRNA	Mm	100	834.12	753.75	880.89	4.28	879.97	857.56	870.26	820.23	817.38	834.62	824.51	841.71	880.89	810.19	818.33	753.75
Prkcq	NM_008859.2	NM_008859.2:1210	Endogenous	mRNA	Mm	100	118.89	98.55	134.18	8.11	112.09	123.5	111.03	110.18	117.6	128.4	122.82	124.25	124.78	134.18	119.26	98.55
Prkcz	NM_001355178.1	NM_001355178.1:1200	Endogenous	mRNA	Mm	100	1276.78	1136.5	1393.87	5.06	1276.2	1336.73	1213.36	1252.78	1263.49	1268.74	1393.87	1299.64	1336.27	1136.5	1269.18	1274.66
Prkdc	NM_011159.2	NM_011159.2:3108	Endogenous	mRNA	Mm	100	269.43	238.12	301.33	8.44	299.88	301.33	252.07	295.85	238.12	287.38	248.5	246.5	279.41	266.34	267.6	250.17
Pros1	NM_011173.2	NM_011173.2:1992	Endogenous	mRNA	Mm	100	170.78	143.04	216.44	12.84	159.28	149.18	143.04	149.97	164.25	173.24	155.19	216.44	190.9	196.19	178.4	173.28
Psen1	NM_008943.2	NM_008943.2:1294	Endogenous	mRNA	Mm	100	756.31	689.2	826.42	5.2	729.54	741.97	689.2	763.1	801.83	759.21	826.42	784.59	742.25	755.29	780.51	701.77
Psma5	NM_011967.3	NM_011967.3:1005	Endogenous	mRNA	Mm	100	1898.8	1815.54	2017.1	2.96	1931.02	1908.76	1824.53	1916.92	1815.54	1892.41	1952.75	2017.1	1847.1	1866.38	1908.13	1904.95
Psmb8	NM_010724.2	NM_010724.2:362	Endogenous	mRNA	Mm	100	113.96	68.23	169.93	25.88	128.8	169.93	74.02	126.5	103.02	108.02	92.35	139.28	130.11	134.18	93.08	68.23
Psmc2	NM_011188.3	NM_011188.3:654	Endogenous	mRNA	Mm	100	2517.97	2281.83	2686.46	4.03	2568.14	2525.26	2472.72	2605.54	2494.91	2485.51	2525.91	2686.46	2604.28	2430.56	2534.48	2281.83
Psmc6	NM_025959.3	NM_025959.3:133	Endogenous	mRNA	Mm	100	2627.3	2483.73	2803.7	3.53	2751.02	2637.89	2483.73	2575.96	2528.93	2707.66	2663.01	2803.7	2585.08	2628.79	2552.9	2608.89
Psmd10	NM_001164177.1	NM_001164177.1:215	Endogenous	mRNA	Mm	100	333.12	293.27	363.7	6.72	349.04	332.95	302.09	314.22	316.85	360.75	363.7	331.67	293.27	343.59	347.11	342.22
Psmd14	NM_021526.2	NM_021526.2:514	Endogenous	mRNA	Mm	100	2436.04	2273.6	2624.93	4.58	2488.5	2383.98	2331.68	2624.93	2349.13	2499.77	2273.6	2623.33	2410.19	2492.57	2402.62	2352.22
Psmd6	NM_025550.2	NM_025550.2:314	Endogenous	mRNA	Mm	100	2005.69	1875.71	2168.41	3.88	2076.54	1981.87	1937.57	2027.1	1953.56	1947.44	2084.14	2168.41	2016.66	1989.38	2009.94	1875.71
Ptger4	NM_008965.1	NM_008965.1:315	Endogenous	mRNA	Mm	100	19.28	11.8	33.55	30.67	11.8	18.77	13	12.24	20.41	22.42	19.99	22.04	22.4	33.55	17.45	17.33
Ptgis	NM_008968.3	NM_008968.3:1064	Endogenous	mRNA	Mm	100	46.49	31.63	70.32	22.18	50.14	45.45	32.01	31.63	44.71	70.32	52.37	47.1	47.99	50.83	48.48	36.82
Ptgs2	NM_011198.3	NM_011198.3:675	Endogenous	mRNA	Mm	100	123.88	97.34	254.14	34.46	97.34	111.64	119.03	108.14	104.97	100.89	132.34	104.21	113.04	254.14	135.74	105.05
Pth2r	NM_139270.2	NM_139270.2:295	Endogenous	mRNA	Mm	100	32.86	26.05	38.77	11.39	31.46	33.59	38.01	38.77	32.07	34.65	30.47	26.05	34.13	27.45	32.97	34.66
Ptk2	NM_007982.2	NM_007982.2:1060	Endogenous	mRNA	Mm	100	1548.63	1431.3	1679.42	5.48	1601.65	1466.15	1514.44	1574.14	1435.52	1679.42	1630.94	1643.34	1541.03	1431.3	1594.96	1470.68
Ptk2b	NM_001162365.1	NM_001162365.1:2000	Endogenous	mRNA	Mm	100	2593.64	2058.51	3003.86	9.01	2468.84	2559.84	2846.83	2691.24	2531.85	2510.98	3003.86	2461	2656.54	2058.51	2745.85	2588.31
Ptpn1	NM_011201.3	NM_011201.3:509	Endogenous	mRNA	Mm	100	638.32	515.39	676.77	6.84	607.62	644.16	621.18	657	676.45	646.09	659.8	642.31	663.33	515.39	676.77	649.79
Ptpn11	NM_011202.3	NM_011202.3:1295	Endogenous	mRNA	Mm	100	2072.06	1967.02	2250.22	4.62	1991.98	1980.89	2033.6	2166.86	2092.54	2198.13	2146.97	2009.08	2250.22	1967.02	2001.21	2026.25
Ptprc	NM_011210.3	NM_011210.3:2320	Endogenous	mRNA	Mm	100	35.44	19.01	47.42	25.6	43.26	47.42	19.01	28.57	30.13	38.72	24.75	36.07	43.72	43.71	41.69	28.16
Ptprm	NM_008984.2	NM_008984.2:2860	Endogenous	mRNA	Mm	100	683.15	614.05	740.22	5.79	652.85	707.39	740.22	722.29	709.5	719.46	703.6	656.33	681.46	653.64	637.01	614.05
Ptprz1	NM_001081306.1	NM_001081306.1:1200	Endogenous	mRNA	Mm	100	3165.23	2861.22	3494.39	7.27	3037.13	3187.2	2948.86	2978.93	3371.58	3494.39	3477.05	3075.25	3468.11	3123.85	2959.16	2861.22
Ptx3	NM_008987.3	NM_008987.3:692	Endogenous	mRNA	Mm	100	17.11	8.53	26.05	31.86	16.71	25.69	10	15.3	17.49	16.31	18.09	26.05	8.53	22.36	13.57	15.16
Rab1a	NM_008996.4	NM_008996.4:675	Endogenous	mRNA	Mm	100	5355.05	4864.1	5677.54	4	5590.52	5411.13	5144.51	5391.66	5406.78	5496.85	5429.8	5677.54	4864.1	5364.32	5258.03	5225.36
Rab3a	NM_009001.6	NM_009001.6:288	Endogenous	mRNA	Mm	100	24529.9	22870.3	25548.5	3.15	24034.5	24944.3	25086.3	25473.9	24017.1	24047	25548.5	24643.1	25217.4	22870.3	24203.6	24272.7
Rab6b	NM_173781.4	NM_173781.4:505	Endogenous	mRNA	Mm	100	8916.2	7926.01	9977.01	5.12	8926.55	9025.14	8915.61	8808.24	8912.49	8821.06	9977.01	8870.03	9244.02	7926.01	8711.67	8856.57
Rad23b	NM_009011.4	NM_009011.4:812	Endogenous	mRNA	Mm	100	2121.16	1861.3	2257.59	4.86	2166.99	2215.04	2091.61	2124.02	2176.12	2181.83	2088.9	2257.59	2176.63	1861.3	2058.42	2055.49
Ranbp9	NM_019930.2	NM_019930.2:1920	Endogenous	mRNA	Mm	100	1900.59	1715.49	2000.59	4.68	1927.09	1916.67	2000.59	1985.27	1986.6	1878.14	1986.07	1715.49	1924.95	1784.04	1838.32	1863.8
Rapgef2	NM_001099624.2	NM_001099624.2:1644	Endogenous	mRNA	Mm	100	628.07	497.09	697.2	8.65	602.71	637.24	697.2	632.51	641.47	639.97	650.28	562.14	680.4	497.09	670.95	624.88
Rasa1	NM_145452.3	NM_145452.3:1805	Endogenous	mRNA	Mm	100	445.14	415.85	478.96	4.79	475.87	451.5	438.13	435.62	415.98	478.96	436.06	415.85	442.58	431.02	447.95	472.18
Rasgrf1	NM_011245.2	NM_011245.2:191	Endogenous	mRNA	Mm	100	1282.34	1168.37	1472.77	6.89	1243.76	1181.62	1298.38	1312.97	1320.84	1299.31	1393.87	1168.37	1472.77	1235.1	1199.37	1261.67
Rasgrp1	NM_011246.2	NM_011246.2:416	Endogenous	mRNA	Mm	100	4730.71	3691.08	5194.76	9.5	5132.35	5194.76	5093.49	5130.49	4750.73	4689.75	4464.37	4929.02	4582.55	3691.08	4927.4	4182.45
Rbx1	NM_019712.3	NM_019712.3:185	Endogenous	mRNA	Mm	100	3276.19	2998.87	3677.47	5.75	3422.55	3278.1	3140.92	3359.46	3117.91	3333.37	3090.5	3677.47	2998.87	3456.26	3263.61	3175.28
Reck	NM_016678.2	NM_016678.2:2595	Endogenous	mRNA	Mm	100	145.01	121.2	167.43	8.86	154.36	136.34	142.04	137.72	139.96	153.88	145.67	131.27	167.43	158.58	121.2	151.62
Reep5	NM_007874.3	NM_007874.3:186	Endogenous	mRNA	Mm	100	2904.86	2716.21	3296.15	5.42	2963.39	2809.8	2765.81	2854.47	2826.34	2956.32	3296.15	3064.23	2841.03	2716.21	2954.31	2810.32
Ret	NM_009050.2	NM_009050.2:1608	Endogenous	mRNA	Mm	100	228.96	177.05	301.81	16	217.29	257.86	177.05	188.73	250.75	249.67	210.41	193.39	301.81	261.25	234.64	204.68
Rfx4	NM_027689.3	NM_027689.3:686	Endogenous	mRNA	Mm	100	186.23	146.04	231.36	12.82	159.28	179.81	146.04	170.37	167.17	201.78	231.36	189.38	196.23	215.51	186.16	191.69
Rhob	NM_007483.3	NM_007483.3:715	Endogenous	mRNA	Mm	100	489.97	430.05	571.26	7.55	450.31	469.29	503.15	524.37	494.71	430.05	571.26	502.02	485.24	478.79	461.52	509
Rims1	NM_053270.1	NM_053270.1:2220	Endogenous	mRNA	Mm	100	1476.76	1352.01	1564.29	4.09	1539.7	1480.97	1487.44	1514.97	1460.79	1534.72	1564.29	1484.02	1446.11	1352.01	1396.19	1459.85
Rlim	NM_011276.3	NM_011276.3:780	Endogenous	mRNA	Mm	100	1221.8	1179.35	1278.93	3.1	1278.17	1238.92	1179.35	1277.27	1199.35	1278.93	1200.59	1196.43	1228.56	1208.67	1181.92	1193.44
Rnasel	NM_011882.2	NM_011882.2:2386	Endogenous	mRNA	Mm	100	182.02	158.13	213.06	9.03	167.15	170.92	213.06	158.13	201.19	187.51	172.33	165.34	194.09	180.95	194.89	178.69
Rnf10	NM_016698.2	NM_016698.2:2080	Endogenous	mRNA	Mm	100	3179.68	2952.05	3333.74	2.9	3144.3	3194.12	3219.94	3111.55	3222.88	3161.15	3152.39	3187.48	3333.74	2952.05	3228.7	3247.84
Rock2	NM_009072.2	NM_009072.2:735	Endogenous	mRNA	Mm	100	1883.65	1630.54	2096.51	5.55	1941.84	1877.15	1866.55	1852.65	1871.91	1836.36	2096.51	1885.83	1933.48	1630.54	1916.86	1894.12
Rorb	NM_001043354.2	NM_001043354.2:1606	Endogenous	mRNA	Mm	100	716.57	652.33	777.72	5.21	777.72	694.55	669.2	752.89	701.72	731.69	755.96	652.33	707.06	744.11	718.46	693.1
Rtn1	NM_001007596.2	NM_001007596.2:590	Endogenous	mRNA	Mm	100	14875.9	13362.5	17137.7	5.95	14352.9	15025.1	15339.5	14481.5	14694.4	14348.5	17137.7	14774	15006.1	13362.5	15297.1	14691.6
Rtn4	NM_194053.3	NM_194053.3:930	Endogenous	mRNA	Mm	100	9097.31	8396.53	9430.76	3.05	9335.56	9293.87	9430.76	9334.66	9089.38	8995.32	8396.53	8969.23	8885.7	9186.53	9196.46	9053.68
Rxfp1	NM_212452.1	NM_212452.1:1312	Endogenous	mRNA	Mm	100	140.92	119.24	159.01	10.93	153.38	158.08	145.04	125.48	135.1	148.78	156.14	119.24	120.51	123	159.01	147.28
S100a10	NM_009112.2	NM_009112.2:154	Endogenous	mRNA	Mm	100	1275.07	1133.33	1493.03	8.59	1230.98	1142.1	1133.33	1269.11	1198.37	1382.88	1249.15	1493.03	1243.49	1425.2	1304.08	1229.18
S100b	NM_009115.3	NM_009115.3:150	Endogenous	mRNA	Mm	100	2339.7	1829.54	2997.8	13.41	2389.2	2241.71	1829.54	2307.65	2214.03	2689.32	2297.41	2656.4	2290.74	2997.8	2104.96	2057.65
Sall1	NM_021390.3	NM_021390.3:3209	Endogenous	mRNA	Mm	100	382.91	317.28	464.7	11.77	351.01	381.36	341.1	317.28	364.47	464.7	417.02	385.78	387.12	401.54	448.92	334.64
Sall3	NM_178280.3	NM_178280.3:3720	Endogenous	mRNA	Mm	100	93.55	66.86	114.8	14.83	66.86	89.91	105.03	94.88	103.02	108.02	79.98	77.16	89.58	93.52	99.87	114.8
Samm50	NM_178614.4	NM_178614.4:284	Endogenous	mRNA	Mm	100	1717.72	1602.08	1804.7	3.69	1736.35	1716.11	1718.5	1804.7	1775.69	1744.65	1672.83	1778.61	1757.52	1602.08	1691.92	1613.63
Scn1a	NM_018733.2	NM_018733.2:1030	Endogenous	mRNA	Mm	100	1942.15	1679.41	2047.04	5.05	2047.04	1975.95	2007.59	2029.14	1985.63	1910.75	1896.57	1679.41	1882.29	2004.63	1953.7	1933.11
Scn8a	NM_011323.3	NM_011323.3:1192	Endogenous	mRNA	Mm	100	1750.38	1548.2	1999.4	7.96	1643.92	1788.23	1764.52	1671.06	1844.7	1753.82	1999.4	1667.39	1990	1548.2	1621.14	1712.18
Scoc	NM_019708.4	NM_019708.4:385	Endogenous	mRNA	Mm	100	4838.21	4373.53	5228.63	5.2	5183.47	5108.81	4739.39	4839.74	4741.02	4950.63	4571.96	5228.63	4373.53	4888.57	4731.55	4701.2
Scp2	NM_011327.4	NM_011327.4:410	Endogenous	mRNA	Mm	100	381.31	342.1	421.86	6.94	370.67	421.86	342.1	363.18	360.58	404.57	386.55	408.83	367.93	402.55	401.41	345.47
Sec23a	NM_009147.2	NM_009147.2:1445	Endogenous	mRNA	Mm	100	1942.83	1829.78	2094.61	3.12	1976.25	1904.81	1942.57	1962.83	1932.17	1933.17	2094.61	1919.9	1961.21	1829.78	1924.62	1932.03
Sec61a2	NM_021305.3	NM_021305.3:1354	Endogenous	mRNA	Mm	100	574.29	518.75	657.9	5.74	555.51	574.01	583.17	579.46	577.32	582.91	657.9	555.13	592.95	551.98	562.36	518.75
Selenos	NM_001348246.1	NM_001348246.1:430	Endogenous	mRNA	Mm	100	322.12	295.72	371.48	7.78	310.69	371.48	317.09	369.31	309.07	333.24	311.34	303.62	307.14	332.41	295.72	304.32
Serinc3	NM_012032.4	NM_012032.4:648	Endogenous	mRNA	Mm	100	3918.32	3568.08	4321.56	5.26	3791.25	4015.12	3858.13	3816.5	3836.16	3935.64	4321.56	3868.86	4225.29	3568.08	4028.6	3754.68
Serpina3n	NM_009252.2	NM_009252.2:119	Endogenous	mRNA	Mm	100	95.34	55.06	179.36	34.88	55.06	70.15	75.02	62.23	89.42	101.91	124.72	179.36	113.04	90.47	95.02	87.72
Serpine2	NM_009255.2	NM_009255.2:1210	Endogenous	mRNA	Mm	100	3847.49	3341.98	4455.65	7.93	3876.79	3764.18	3341.98	3771.61	3894.48	4021.24	3536.08	3719.56	4455.65	4252.21	3947.16	3588.98
Serping1	NM_009776.3	NM_009776.3:1480	Endogenous	mRNA	Mm	100	116.49	88.03	158.97	20.79	110.12	119.54	88.03	101	97.19	158.97	147.57	111.23	117.31	152.48	105.68	88.8
Serpini1	NM_009250.2	NM_009250.2:968	Endogenous	mRNA	Mm	100	4701.44	4220.7	5094.17	5.52	4594.53	4728.44	4826.42	4715.28	4577.73	4415.62	4988.98	4566.28	4633.74	4220.7	5094.17	5055.33
Sgce	NM_001130188.1	NM_001130188.1:980	Endogenous	mRNA	Mm	100	809.31	753.75	868.43	4.85	791.48	868.43	765.22	826.35	824.19	838.69	765.48	789.6	784.91	862.03	841.6	753.75
Sh2d1a	NM_011364.4	NM_011364.4:406	Endogenous	mRNA	Mm	100	16.44	6.92	25.48	32.03	16.71	6.92	10	15.3	18.47	25.48	15.23	21.04	21.33	20.33	14.54	11.91
Sh3gl2	NM_019535.2	NM_019535.2:830	Endogenous	mRNA	Mm	100	6899.02	6288.36	7406.05	4.07	6872.63	7202.33	6857.01	6921.93	6753.86	6918.46	7173.09	7406.05	6726.13	6288.36	6776.39	6892.06
Shank2	NM_001113373.2	NM_001113373.2:1219	Endogenous	mRNA	Mm	100	375.05	293.78	481.76	13.15	385.42	392.23	398.12	377.47	401.4	404.57	481.76	365.74	340.2	309.03	293.78	350.88
Shc3	NM_009167.3	NM_009167.3:830	Endogenous	mRNA	Mm	100	1408.42	1223.92	1595.71	8.29	1510.21	1447.38	1410.41	1447.64	1497.73	1473.57	1595.71	1320.68	1456.78	1223.92	1267.24	1249.75
Siglech	NM_178706.4	NM_178706.4:446	Endogenous	mRNA	Mm	100	233.88	200.22	284.74	9.49	201.56	237.11	226.07	251.98	200.22	231.33	231.36	246.5	284.74	235.84	234.64	225.26
Sirpa	NM_001291020.1	NM_001291020.1:1613	Endogenous	mRNA	Mm	100	2717.31	2384.82	3299.96	8.43	2442.29	2745.58	2707.79	2599.42	2677.63	2693.4	3299.96	2778.65	2742.92	2384.82	2656.65	2878.55
Sirt5	NM_178848.3	NM_178848.3:496	Endogenous	mRNA	Mm	100	257.2	219.69	284.68	7.34	274.32	273.67	255.07	263.21	232.29	243.56	284.68	271.55	219.69	249.05	254.03	265.33
Skp1a	NM_011543.4	NM_011543.4:490	Endogenous	mRNA	Mm	100	4506.29	4220.64	4801.76	4.32	4685.97	4528.87	4435.3	4744.86	4290.05	4509.38	4220.64	4801.76	4288.21	4716.78	4395.1	4458.61
Slc10a6	NM_029415.2	NM_029415.2:622	Endogenous	mRNA	Mm	100	11.94	7.47	17.78	28.43	14.75	17.78	10	8.16	7.78	15.29	14.28	13.03	7.47	14.23	9.7	10.83
Slc12a2	NM_009194.3	NM_009194.3:1050	Endogenous	mRNA	Mm	100	1260.49	1106.8	1376.73	7.08	1248.67	1246.82	1114.33	1180.35	1355.83	1350.27	1376.73	1274.59	1257.35	1326.59	1287.6	1106.8
Slc12a5	NM_020333.2	NM_020333.2:1170	Endogenous	mRNA	Mm	100	5249.44	4775.44	6087.32	7.23	4775.44	5291.58	5105.5	4872.39	5488.42	5486.66	5661.16	4982.12	6087.32	4919.07	5244.46	5079.16
Slc17a6	NM_080853.3	NM_080853.3:2231	Endogenous	mRNA	Mm	100	662.51	540.4	716.67	7.28	683.33	697.51	688.2	662.1	680.34	640.99	708.36	628.28	628.14	716.67	675.8	540.4
Slc17a7	NM_182993.2	NM_182993.2:530	Endogenous	mRNA	Mm	100	5558.24	4209.52	6363.8	9.11	5368.32	5605.76	5746.68	5548.77	5563.26	5524.37	6363.8	5881.95	5922.02	4209.52	5357.9	5606.56
Slc1a3	NM_148938.3	NM_148938.3:1111	Endogenous	mRNA	Mm	100	6499.98	5683.68	7162.31	7.34	6145.05	6552.24	6030.77	6618.94	7012.39	7115.14	6788.44	6555.32	7162.31	6374.76	5683.68	5960.7
Slc24a3	NM_001356497.1	NM_001356497.1:2070	Endogenous	mRNA	Mm	100	779.64	688.2	960.66	9.33	795.42	845.71	785.23	730.45	813.5	759.21	960.66	707.44	784.91	688.2	757.24	727.76
Slc25a12	NM_172436.3	NM_172436.3:1458	Endogenous	mRNA	Mm	100	2660.71	2439.94	2786.64	4.5	2674.33	2692.23	2736.8	2784.07	2762.19	2639.39	2528.76	2744.58	2786.64	2472.24	2667.31	2439.94
Slc25a17	NM_011399.3	NM_011399.3:706	Endogenous	mRNA	Mm	100	510.5	449.43	548.33	6.17	539.78	548.33	486.14	530.49	502.48	514.63	538.89	540.1	473.51	518.44	483.82	449.43
Slc25a4	NM_007450.4	NM_007450.4:854	Endogenous	mRNA	Mm	100	15102.5	14301.1	16083.7	3.12	15079.5	15349.1	14872.4	15189.5	14883	15333.9	16083.7	15668.8	14301.1	14961.5	14882.1	14625.6
Slc2a5	NM_019741.3	NM_019741.3:760	Endogenous	mRNA	Mm	100	111.65	87.26	139.3	12.19	109.14	139.3	110.03	126.5	109.83	114.14	121.87	113.23	100.25	110.8	87.26	97.47
Slc38a1	NM_001166458.1	NM_001166458.1:1030	Endogenous	mRNA	Mm	100	1916.91	1717.5	2184.11	7.06	1803.2	1892.96	1717.5	1843.47	1946.75	2028.97	2184.11	1790.64	2025.2	1940.59	2036.12	1793.41
Slc46a1	NM_026740.2	NM_026740.2:750	Endogenous	mRNA	Mm	100	134.26	121.92	153.19	7.24	121.92	123.5	129.04	125.48	148.7	129.42	132.34	135.27	132.24	139.27	153.19	140.79
Slc6a1	NM_178703.4	NM_178703.4:1865	Endogenous	mRNA	Mm	100	4314.82	3939	5111.51	9.08	3964.3	4117.87	4050.19	4004.21	4692.42	4265.82	4892.82	3939	5111.51	4046.87	4474.61	4218.19
Slc7a8	NM_016972.2	NM_016972.2:1939	Endogenous	mRNA	Mm	100	638.37	589.6	696.39	5.21	618.44	675.77	618.18	617.21	658.96	622.65	687.41	614.25	696.39	589.6	630.23	631.37
Slc8a1	NM_011406.3	NM_011406.3:120	Endogenous	mRNA	Mm	100	2778.01	2409.62	3039.12	6.93	2898.5	2901.68	2681.79	3039.12	2883.68	3012.37	2488.78	2763.62	2841.03	2725.36	2690.58	2409.62
Slc9a6	NM_172780.3	NM_172780.3:1479	Endogenous	mRNA	Mm	100	3070.08	2932.75	3257.44	2.81	3014.52	3029.13	3012.88	3257.44	3121.8	3153	3103.83	3004.1	2932.75	3029.31	3124.96	3057.24
Slc9b2	NM_178877.6	NM_178877.6:1282	Endogenous	mRNA	Mm	100	48.88	40.81	65.12	15.34	47.19	43.47	41.01	40.81	65.12	55.03	42.84	50.1	49.06	51.84	42.66	57.4
Slco2b1	NM_001252531.1	NM_001252531.1:2200	Endogenous	mRNA	Mm	100	54.72	39.33	78.16	17.61	39.33	54.34	54.02	46.93	56.37	49.93	54.27	78.16	66.12	51.84	53.33	51.98
Slpi	NM_011414.3	NM_011414.3:444	Endogenous	mRNA	Mm	100	9.75	5.71	14.82	33.41	7.87	14.82	7	7.14	8.75	14.27	5.71	13.03	13.86	8.13	7.76	8.66
Smad3	NM_016769.4	NM_016769.4:1125	Endogenous	mRNA	Mm	100	283.21	215.51	333.6	12.23	264.48	289.48	296.09	333.6	299.35	239.48	304.67	270.55	332.73	215.51	266.63	285.91
Snap25	NM_011428.3	NM_011428.3:248	Endogenous	mRNA	Mm	100	26293.4	24656.3	29985.3	6.17	26460.1	26188.2	27121	26472.7	25159.1	25171	29985.3	28638.2	24727.9	24656.3	25326.4	25614.5
Sod1	NM_011434.1	NM_011434.1:406	Endogenous	mRNA	Mm	100	6724.18	6435.07	7126.48	3.74	6894.26	6595.71	6551.92	7036.19	6435.07	6892.98	6471.39	7126.48	6485.11	6946.06	6802.57	6452.37
Sox10	XM_128139.6	XM_128139.6:1492	Endogenous	mRNA	Mm	100	918.27	746.77	1017.09	8.63	844.58	912.89	831.24	746.77	909.72	990.53	1009.22	952.94	964.07	925.06	1017.09	915.11
Sox2	NM_011443.3	NM_011443.3:958	Endogenous	mRNA	Mm	100	904.24	781.91	1034.35	9.56	870.14	822.98	804.24	831.45	883.47	1034.35	984.47	960.95	954.48	897.61	1024.85	781.91
Sox9	NM_011448.4	NM_011448.4:1036	Endogenous	mRNA	Mm	100	480.51	415.94	533.23	9.15	456.21	415.94	416.12	429.5	463.6	522.78	507.47	528.07	533.23	497.09	520.66	475.43
Sparc	NM_001290817.1	NM_001290817.1:815	Endogenous	mRNA	Mm	100	5237.12	4471.57	6476.58	11.24	4648.61	4471.57	4707.38	4912.17	5206.56	5847.41	5262.23	4905.97	6476.58	5912.24	5336.57	5158.21
Sphk1	NM_011451.3	NM_011451.3:562	Endogenous	mRNA	Mm	100	33.77	25.21	44.09	19.99	25.56	33.59	41.01	40.81	26.24	29.55	40.94	44.09	36.26	29.48	25.21	32.49
Spi1	NM_011355.1	NM_011355.1:200	Endogenous	mRNA	Mm	100	104.46	67.02	137.28	19.65	87.51	113.62	67.02	93.86	85.53	122.29	115.2	137.28	107.71	116.9	122.17	84.47
Spib	NM_019866.1	NM_019866.1:54	Endogenous	mRNA	Mm	100	12.37	8.57	18.3	24.14	10.82	8.89	12	12.24	13.61	14.27	8.57	10.02	16	18.3	9.7	14.08
Spp1	NM_009263.3	NM_009263.3:420	Endogenous	mRNA	Mm	100	1037.01	861.03	1259.5	9.29	1025.49	1079.85	1010.3	861.03	941.79	1072.06	1039.69	1043.12	963.01	1259.5	1085.93	1062.4
Sptan1	NM_001177667.1	NM_001177667.1:7553	Endogenous	mRNA	Mm	100	8110.98	7464.5	8751.32	5.04	8034.78	7944.29	8149.39	7914.57	8358.49	8656.99	8593.61	7990.24	8751.32	7464.5	7574.36	7899.22
Sqstm1	NM_011018.3	NM_011018.3:280	Endogenous	mRNA	Mm	100	4597.7	4239.68	5102.98	4.86	4501.13	4488.36	4624.36	4867.28	4730.32	4564.41	4239.68	4441.02	5102.98	4486.02	4643.32	4483.52
Srgn	NM_011157.2	NM_011157.2:168	Endogenous	mRNA	Mm	100	229.91	172.05	295.82	18.8	232.04	246.01	172.05	189.75	198.27	290.43	199.94	274.56	245.28	295.82	240.46	174.36
Srpr	NM_026130.1	NM_026130.1:255	Endogenous	mRNA	Mm	100	1203.45	1075.39	1329.3	6.3	1242.78	1218.17	1202.35	1329.3	1196.43	1251.42	1083.48	1149.34	1296.81	1218.84	1177.07	1075.39
Stab1	NM_138672.2	NM_138672.2:5890	Endogenous	mRNA	Mm	100	62.85	51.13	76.78	10.11	51.13	67.18	61.02	63.25	63.17	55.03	61.89	65.13	76.78	66.08	63.99	59.56
Stambpl1	NM_029682.4	NM_029682.4:1040	Endogenous	mRNA	Mm	100	521.21	483.98	570.73	5.52	518.15	511.77	512.15	565.18	507.34	493.23	555.07	483.98	535.36	502.17	499.33	570.73
Stat1	NM_009283.3	NM_009283.3:1590	Endogenous	mRNA	Mm	100	420.73	342.1	536.47	13.22	437.53	536.47	342.1	445.82	362.53	405.59	403.69	456.93	469.24	447.28	382.01	359.55
Stat2	NM_019963.1	NM_019963.1:1955	Endogenous	mRNA	Mm	100	338.94	280.49	385.31	8.39	308.73	385.31	315.09	341.76	368.36	347.5	354.18	355.72	351.93	332.41	325.78	280.49
Stat3	NM_213659.2	NM_213659.2:2130	Endogenous	mRNA	Mm	100	649.79	607.23	724.56	4.99	624.34	663.92	621.18	612.11	648.27	724.56	675.04	607.23	645.2	665.84	662.22	647.62
Stmn1	NM_019641.4	NM_019641.4:312	Endogenous	mRNA	Mm	100	6463.45	6078.95	7287.34	5.02	6578.65	6389.22	6333.86	6789.31	6261.1	6378.35	7287.34	6565.34	6117.18	6078.95	6381.77	6400.39
Stxbp1	NM_001113569.1	NM_001113569.1:406	Endogenous	mRNA	Mm	100	9518.38	8616.25	10643.5	5.27	9072.06	9559.63	9612.82	9422.39	9612.27	9723.95	10643.5	9549.41	9859.37	8616.25	9577.51	8971.37
Sugt1	NM_026474.5	NM_026474.5:950	Endogenous	mRNA	Mm	100	1703.59	1516.5	1833.68	5.2	1833.68	1694.37	1706.5	1721.05	1753.34	1748.72	1730.91	1821.7	1516.5	1643.76	1668.65	1603.89
Sumo1	NM_009460.2	NM_009460.2:286	Endogenous	mRNA	Mm	100	2002.26	1841.77	2123.32	4.68	2094.23	2020.41	1944.57	2082.19	1938	2115.59	1918.47	2123.32	1841.77	2072.74	1954.67	1921.2
Sybu	NM_176998.4	NM_176998.4:1685	Endogenous	mRNA	Mm	100	513.27	454.85	643.62	9.91	529.95	509.79	510.15	509.07	482.07	559.47	643.62	521.06	475.64	457.45	506.12	454.85
Syn1	NM_013680.4	NM_013680.4:570	Endogenous	mRNA	Mm	100	9079.43	8007.34	10116	5.61	9010.12	8950.05	9334.74	8990.86	8902.77	9011.62	10116	9385.07	9337.87	8007.34	9345.78	8560.92
Syn2	NM_013681.1	NM_013681.1:1330	Endogenous	mRNA	Mm	100	6075.56	5446.66	6756.73	4.91	5966.11	5987.12	5991.76	6049.67	5937.45	6079.76	6157.2	6756.73	6060.66	5446.66	6315.84	6157.8
Syngr1	NM_009303.2	NM_009303.2:252	Endogenous	mRNA	Mm	100	2883.92	2576.95	3481.81	8.67	2721.52	2956.02	2881.84	2683.08	2868.13	2898.23	3481.81	2803.7	3226.02	2576.95	2698.34	2811.4
Syt1	NM_009306.3	NM_009306.3:711	Endogenous	mRNA	Mm	100	14459.2	12000.3	15499.2	6.13	14259.5	14983.6	14987.4	14612	14541.8	14585.9	15499.2	13892.2	15074.3	12000.3	14833.6	14241.1
Syt13	NM_030725.4	NM_030725.4:450	Endogenous	mRNA	Mm	100	1202.34	1059.24	1538.59	10.12	1096.28	1233.98	1167.34	1101.8	1229.48	1149.51	1538.59	1224.49	1240.29	1059.24	1192.58	1194.52
Syt4	NM_009308.3	NM_009308.3:1120	Endogenous	mRNA	Mm	100	3612.12	3438.01	3904.56	3.23	3593.63	3686.13	3438.01	3556.35	3556.25	3708.39	3556.08	3563.24	3537.43	3904.56	3600.05	3645.3
Tanc2	NM_181071.3	NM_181071.3:1000	Endogenous	mRNA	Mm	100	1631	1445.94	1834.3	6.7	1644.91	1667.7	1602.47	1690.44	1698.91	1706.94	1571.91	1445.94	1834.3	1448.58	1665.74	1594.14
Tap1	NM_001161730.1	NM_001161730.1:856	Endogenous	mRNA	Mm	100	95.37	69.98	142.27	23.08	107.17	142.27	73.02	92.84	69.98	109.04	74.26	99.2	120.51	98.61	78.54	79.06
Tardbp	NM_001008545.2	NM_001008545.2:825	Endogenous	mRNA	Mm	100	3754.96	3275.08	3995.64	5.63	3918.08	3975.6	3642.07	3719.58	3587.35	3754.25	3921.68	3871.87	3275.08	3837.46	3995.64	3560.82
Tbk1	NM_019786.4	NM_019786.4:440	Endogenous	mRNA	Mm	100	444.05	387.3	481.98	7.03	444.41	432.73	459.13	455	421.81	476.92	480.81	481.98	459.64	387.3	432.43	396.37
Tbr1	NM_009322.3	NM_009322.3:1010	Endogenous	mRNA	Mm	100	1079.47	878.3	1210.11	10.19	1068.75	1125.3	1171.34	1009.98	1005.94	952.83	1210.11	998.03	1189.1	878.3	1210.04	1133.88
Tbx21	NM_019507.2	NM_019507.2:544	Endogenous	mRNA	Mm	100	7.48	3.06	12.78	43.61	12.78	7.9	4	10.2	6.8	3.06	5.71	11.02	6.4	5.08	4.85	11.91
Tcl1	NM_009337.3	NM_009337.3:106	Endogenous	mRNA	Mm	100	13.7	7.14	21.33	28.68	17.7	11.86	11	7.14	10.69	15.29	13.33	10.02	21.33	13.22	15.51	17.33
Tenm4	NM_011858.3	NM_011858.3:7902	Endogenous	mRNA	Mm	100	642.15	536.74	762.63	9.7	611.56	630.33	643.19	563.14	599.67	638.96	762.63	656.33	692.13	536.74	712.64	658.45
Tfec	NM_031198.3	NM_031198.3:478	Endogenous	mRNA	Mm	100	13.07	6.5	24.4	40.08	10.82	9.88	8	11.22	9.72	14.27	10.47	14.03	18.13	24.4	19.39	6.5
Tgfb1	NM_011577.1	NM_011577.1:1470	Endogenous	mRNA	Mm	100	148.65	103.02	167.57	12.77	145.51	143.26	126.04	138.74	103.02	157.96	167.57	164.33	165.3	160.61	152.22	159.2
Tgfbr1	NM_009370.2	NM_009370.2:1336	Endogenous	mRNA	Mm	100	177.05	134.66	205.49	11.8	205.49	163.02	173.05	134.66	198.27	175.28	200.89	191.39	164.23	178.91	154.16	185.19
Tgm1	NM_001161714.1	NM_001161714.1:1530	Endogenous	mRNA	Mm	100	8.72	3.06	16.31	46.9	5.9	7.9	7	3.06	5.83	16.31	12.38	9.02	14.93	10.17	7.76	4.33
Th	NM_009377.1	NM_009377.1:235	Endogenous	mRNA	Mm	100	144.74	115.2	184.22	15.94	124.87	147.21	161.05	116.3	153.56	164.07	115.2	132.27	143.97	172.81	184.22	121.29
Thrb	NM_009380.3	NM_009380.3:1050	Endogenous	mRNA	Mm	100	583.38	490.99	668.86	9.63	662.68	668.86	585.17	586.6	639.52	585.96	514.13	604.23	551.36	490.99	583.69	527.41
Thy1	NM_009382.3	NM_009382.3:425	Endogenous	mRNA	Mm	100	9001.92	8119.16	9728.51	4.81	8983.57	9641.63	9111.67	8945.97	9075.77	8845.51	9728.51	9201.7	8862.23	8119.16	8991.88	8515.44
Tiam1	NM_009384.3	NM_009384.3:4396	Endogenous	mRNA	Mm	100	1622.58	1388.6	1774.71	6.42	1575.1	1614.35	1690.5	1703.7	1589.09	1712.03	1774.71	1586.22	1708.46	1388.6	1523.21	1604.97
Ticam1	NM_174989.4	NM_174989.4:2159	Endogenous	mRNA	Mm	100	80.4	59.56	96.81	12	89.47	77.06	70.02	85.7	79.7	96.81	78.07	85.17	87.45	77.26	78.54	59.56
Tie1	NM_011587.2	NM_011587.2:2715	Endogenous	mRNA	Mm	100	97.8	74.73	142.67	18.49	98.32	86.94	86.03	99.98	79.7	142.67	92.35	95.19	108.78	114.87	94.05	74.73
Timp2	NM_011594.3	NM_011594.3:655	Endogenous	mRNA	Mm	100	5413.95	4929.81	6201	7.35	4929.81	5081.15	5226.53	4983.58	5338.75	5394.95	6201	5682.55	5739.66	5012.59	5860.14	5516.68
Tjp1	NM_009386.1	NM_009386.1:3565	Endogenous	mRNA	Mm	100	1132.84	1038.3	1352.3	7.68	1122.82	1129.25	1038.3	1071.19	1122.57	1352.3	1098.72	1098.23	1241.35	1146.66	1127.62	1045.07
Tln2	NM_001081242.2	NM_001081242.2:7606	Endogenous	mRNA	Mm	100	642.86	595.21	745.49	6.21	618.44	656.01	656.19	630.47	651.19	661.38	745.49	595.21	646.27	605.86	600.17	647.62
Tlr2	NM_011905.3	NM_011905.3:2370	Endogenous	mRNA	Mm	100	57.49	37.75	72.17	17.26	62.93	52.36	50.01	37.75	46.65	52.99	63.79	68.14	57.59	72.17	65.93	59.56
Tlr3	NM_126166.2	NM_126166.2:1165	Endogenous	mRNA	Mm	100	160.4	147.57	178.34	5.73	160.26	168.94	159.05	157.11	150.65	178.34	147.57	158.32	154.64	174.85	158.04	157.03
Tlr4	NM_021297.3	NM_021297.3:2036	Endogenous	mRNA	Mm	100	58.46	38.35	79.29	21.23	38.35	47.42	65.02	63.25	67.06	65.22	41.89	46.09	69.32	79.29	60.11	58.48
Tlr7	NM_133211.3	NM_133211.3:3210	Endogenous	mRNA	Mm	100	31.32	19.44	39.46	19.56	29.5	34.58	36.01	37.75	19.44	27.51	36.18	27.05	39.46	27.45	25.21	35.74
Tm4sf1	NM_008536.3	NM_008536.3:652	Endogenous	mRNA	Mm	100	425.99	361.71	539.09	11.23	426.71	442.61	367.11	419.29	373.22	539.09	430.35	418.85	446.84	460.5	425.65	361.71
Tmem100	NM_026433.2	NM_026433.2:810	Endogenous	mRNA	Mm	100	53.4	37.75	67.19	19.95	39.33	63.23	45.01	37.75	55.4	66.24	43.8	56.11	67.19	48.79	65.93	51.98
Tmem119	NM_146162.3	NM_146162.3:353	Endogenous	mRNA	Mm	100	63.59	49.82	77.45	15.88	58.01	64.22	61.02	58.15	76.78	77.45	54.27	62.13	73.59	76.24	51.39	49.82
Tmem47	NM_138751.2	NM_138751.2:730	Endogenous	mRNA	Mm	100	1634.97	1357.4	1875.89	9.94	1517.09	1568.9	1357.4	1404.79	1674.61	1732.42	1504.31	1727.51	1875.89	1788.11	1779.18	1689.44
Tmem88b	NM_001033394.3	NM_001033394.3:538	Endogenous	mRNA	Mm	100	27.8	18.36	40.76	25.08	25.56	19.76	26.01	18.36	32.07	40.76	31.42	34.07	35.19	27.45	21.33	21.66
Tmsb4x	NM_021278.2	NM_021278.2:136	Endogenous	mRNA	Mm	100	40852	36751.8	45838.2	6.3	43262.2	38547.8	40195.8	42786.4	38147.8	41512.8	36751.8	45838.2	38623.8	42458.1	41610.5	40489.2
Tnf	NM_013693.2	NM_013693.2:514	Endogenous	mRNA	Mm	100	15.14	7.58	21.04	26.16	17.7	15.81	11	17.34	15.55	16.31	9.52	21.04	16	19.31	14.54	7.58
Tnfrsf11a	NM_009399.3	NM_009399.3:692	Endogenous	mRNA	Mm	100	102.52	89.78	119.96	10.05	97.34	111.64	117.03	89.78	91.36	95.79	119.96	102.21	105.58	108.77	100.84	89.89
Tnfrsf17	NM_011608.1	NM_011608.1:140	Endogenous	mRNA	Mm	100	15.32	8.53	26.5	30.03	16.71	18.77	11	16.32	12.63	26.5	12.38	16.03	8.53	12.2	16.48	16.24
Tnfrsf21	NM_178589.3	NM_178589.3:1455	Endogenous	mRNA	Mm	100	1087.13	967.75	1346.26	9.15	988.12	1075.9	1055.31	1001.82	1151.72	1058.81	1346.26	1059.15	1124.04	967.75	1084.96	1131.71
Tomm20	NM_024214.2	NM_024214.2:330	Endogenous	mRNA	Mm	100	3384	3209.51	3591.66	3.57	3591.66	3385.78	3217.94	3477.8	3459.06	3479.1	3209.51	3473.06	3405.19	3327.16	3347.96	3233.77
Tomm70a	NM_138599.5	NM_138599.5:1460	Endogenous	mRNA	Mm	100	4897.44	4684.64	5101.33	2.62	4972.08	4880.59	4925.44	4960.12	4684.64	4692.81	5101.33	5023.21	4747.85	4896.71	4942.92	4941.62
Tpi1	NM_009415.2	NM_009415.2:86	Endogenous	mRNA	Mm	100	1069.46	981.18	1120.36	3.71	1091.36	1120.36	1117.33	1094.65	1050.64	1025.18	1050.16	1071.18	1096.31	1073.47	1061.69	981.18
Tpsab1	NM_031187.4	NM_031187.4:663	Endogenous	mRNA	Mm	100	7.57	3.81	15.29	40.46	4.92	7.9	11	6.12	5.83	15.29	3.81	6.01	8.53	8.13	6.79	6.5
Tpsb2	NM_010781.3	NM_010781.3:502	Endogenous	mRNA	Mm	100	7.25	1.98	15.29	46.98	7.87	1.98	4	7.14	3.89	15.29	6.66	8.02	10.66	7.12	6.79	7.58
Trac	ENSMUST00000103740.1	ENSMUST00000103740.1:13	Endogenous	mRNA	Mm	100	89.64	53.07	139.27	25.15	88.49	103.74	73.02	78.55	76.78	101.91	69.5	93.19	110.91	139.27	87.26	53.07
Trat1	NM_198297.3	NM_198297.3:535	Endogenous	mRNA	Mm	100	19.33	13.33	32.01	27.19	14.75	19.76	32.01	22.44	16.52	24.46	13.33	16.03	21.33	17.28	14.54	19.49
Trem2	NM_031254.2	NM_031254.2:646	Endogenous	mRNA	Mm	100	154.37	119.55	209.43	18.93	123.88	146.22	124.04	121.4	119.55	173.24	172.33	209.43	188.76	170.78	151.25	151.62
Trim17	NM_031172.2	NM_031172.2:1341	Endogenous	mRNA	Mm	100	91.14	77.97	113.07	11.79	113.07	85.95	80.02	78.55	88.44	93.75	101.87	84.17	101.31	92.51	95.99	77.97
Trim2	NM_001271725.1	NM_001271725.1:702	Endogenous	mRNA	Mm	100	2764.77	2602.08	2941.03	3.48	2854.25	2766.33	2752.81	2784.07	2687.35	2941.03	2602.08	2870.83	2804.77	2695.88	2762.33	2655.46
Trim26	NM_001025599.3	NM_001025599.3:1770	Endogenous	mRNA	Mm	100	360.85	324.46	414.76	6.73	324.46	343.81	357.1	331.56	367.38	414.76	368.46	352.72	375.39	346.64	364.56	383.37
Trim3	NM_018880.3	NM_018880.3:1704	Endogenous	mRNA	Mm	100	1744.28	1582.76	1838.89	4.53	1654.74	1790.21	1778.52	1823.06	1793.19	1738.53	1718.53	1730.52	1821.5	1582.76	1660.89	1838.89
Trim35	NM_029979.3	NM_029979.3:1410	Endogenous	mRNA	Mm	100	549.48	502.02	648.38	7.07	536.83	515.72	562.16	566.2	569.54	548.26	648.38	502.02	568.42	539.79	518.73	517.66
Trim37	NM_197987.2	NM_197987.2:972	Endogenous	mRNA	Mm	100	3856.85	3551.08	4080.31	3.88	4080.31	4053.65	3803.11	3998.09	3798.26	3802.14	3934.06	3931.99	3726.19	3817.13	3786.21	3551.08
Trim45	NM_001165952.1	NM_001165952.1:1592	Endogenous	mRNA	Mm	100	132.73	120.23	171.38	10.73	130.77	127.45	125.04	130.58	122.46	126.36	171.38	121.25	133.31	146.38	120.23	137.54
Trim46	NM_001039466.1	NM_001039466.1:814	Endogenous	mRNA	Mm	100	1192.83	935.22	1410.05	9.55	1144.45	1215.21	1181.35	1163.01	1224.62	1200.46	1410.05	1123.28	1309.61	935.22	1256.58	1150.12
Trim68	NM_001307998.2	NM_001307998.2:475	Endogenous	mRNA	Mm	100	79.8	63.13	98.61	13.93	70.79	85.95	79.02	89.78	74.84	67.26	82.83	63.13	73.59	98.61	95.99	75.81
Tsc1	NM_001289575.1	NM_001289575.1:315	Endogenous	mRNA	Mm	100	614.99	536.07	683.6	7.57	630.24	645.15	639.19	633.53	663.82	628.77	597.92	564.15	683.6	541.82	615.68	536.07
Tspan7	NM_019634.2	NM_019634.2:670	Endogenous	mRNA	Mm	100	11892.6	10863.8	13558.8	6.41	11975.5	12862.4	11194.3	11603.5	11378.2	12173.8	13558.8	11982.4	12168.2	10863.8	11842.5	11108.1
Tspo	NM_009775.4	NM_009775.4:241	Endogenous	mRNA	Mm	100	53.11	37.81	71.14	18.94	56.04	51.37	55.02	55.09	41.79	54.01	44.75	71.14	44.79	69.13	37.81	56.31
Tusc3	NM_030254.3	NM_030254.3:720	Endogenous	mRNA	Mm	100	2423.59	2319.76	2578.76	2.79	2493.42	2473.89	2578.76	2392.32	2384.11	2386.66	2434.51	2442.96	2371.79	2319.76	2409.41	2395.54
Txn1	NM_011660.3	NM_011660.3:280	Endogenous	mRNA	Mm	100	5016.13	4680.37	5491.16	4.49	5152.99	5070.28	4680.37	5074.38	4970.39	5224.76	4711.92	5491.16	4892.89	5031.91	5068.96	4823.57
Tyrobp	NM_011662.2	NM_011662.2:130	Endogenous	mRNA	Mm	100	730.78	538.16	1057.15	20.49	621.39	681.7	538.16	542.74	628.83	793.85	797.86	1057.15	742.25	902.69	780.51	682.27
Ube2d2a/b	NM_019912.2	NM_019912.2:751	Endogenous	mRNA	Mm	100	1818.78	1664.53	2023.11	5.52	1860.23	1799.1	1772.52	1859.79	1694.05	1907.7	1757.57	2023.11	1740.45	1863.33	1882.92	1664.53
Ube2g1	NM_025985.4	NM_025985.4:368	Endogenous	mRNA	Mm	100	1134.06	1073.93	1222.49	4.76	1164.12	1073.93	1173.34	1103.84	1075.91	1119.96	1222.49	1202.44	1188.03	1126.33	1074.29	1084.06
Ube2n	NM_080560.3	NM_080560.3:340	Endogenous	mRNA	Mm	100	3548.43	3161.91	3727.74	4.67	3706.7	3679.21	3465.02	3727.74	3492.1	3617.69	3161.91	3724.57	3417.99	3561.98	3593.26	3433.03
Ube3c	NM_133907.3	NM_133907.3:1670	Endogenous	mRNA	Mm	100	1060.24	992.01	1141.58	3.95	1028.44	1110.48	1048.31	1141.58	1052.59	1097.54	1072.06	1041.12	1033.39	1080.59	1024.85	992.01
Ube4b	NM_022022.3	NM_022022.3:2225	Endogenous	mRNA	Mm	100	1028.76	884.79	1151.08	6.98	1015.65	995.88	1015.3	1021.2	1056.47	1070.02	1151.08	1053.14	1117.64	936.24	1027.75	884.79
Ubqln1	NM_026842.4	NM_026842.4:455	Endogenous	mRNA	Mm	100	2773.61	2576.4	2874.84	3.13	2869	2828.57	2805.82	2827.94	2697.07	2819.76	2685.86	2874.84	2732.26	2778.22	2787.54	2576.4
Ubqln2	NM_018798.2	NM_018798.2:1970	Endogenous	mRNA	Mm	100	3819.08	3527.42	4020.85	4.23	3578.88	3667.36	3893.14	3703.26	3906.14	3814.37	3993.09	3896.92	3927.75	3527.42	4020.85	3899.8
Uchl1	NM_011670.2	NM_011670.2:278	Endogenous	mRNA	Mm	100	2575.24	2399.87	2778.11	4.85	2492.43	2431.4	2441.72	2611.66	2501.72	2542.58	2730.61	2639.36	2778.11	2637.94	2695.43	2399.87
Ugt8a	NM_011674.4	NM_011674.4:138	Endogenous	mRNA	Mm	100	805.04	687.2	907.78	10.61	904.55	835.83	687.2	687.6	741.57	904.93	814.99	837.7	792.38	907.78	856.14	689.86
Ulk1	NM_009469.3	NM_009469.3:2857	Endogenous	mRNA	Mm	100	524.11	460.5	590.3	7.46	471.94	521.65	541.16	517.23	548.16	586.98	590.3	504.02	509.77	460.5	526.48	511.16
Unc79	NM_001081017.2	NM_001081017.2:718	Endogenous	mRNA	Mm	100	2769.66	2096.51	3109.62	10.38	2917.18	2997.51	2613.77	2977.91	2734.01	3063.32	2096.51	2802.7	2747.19	3109.62	2735.18	2441.03
Unc80	NM_175510.3	NM_175510.3:62	Endogenous	mRNA	Mm	100	2292.46	2077.82	2605.35	5.99	2205.34	2352.36	2360.69	2284.19	2339.41	2403.98	2306.93	2171.41	2605.35	2077.82	2178.65	2223.35
Usp2	NM_016808.2	NM_016808.2:1710	Endogenous	mRNA	Mm	100	1865.4	1694.83	2064.66	6.08	1878.91	2007.56	1825.54	2019.96	1809.71	1895.47	1753.76	1841.74	2064.66	1800.3	1694.83	1792.32
Vdac1	NM_011694.4	NM_011694.4:562	Endogenous	mRNA	Mm	100	6799.1	6526.23	7217.83	3.13	6668.12	6782.44	6590.93	6907.65	6749.97	6745.21	7217.83	7152.54	6894.63	6526.23	6726.94	6626.73
Vdac3	NM_001198998.1	NM_001198998.1:118	Endogenous	mRNA	Mm	100	4571.36	4316.27	4840.84	3.99	4776.43	4687.93	4316.27	4687.73	4347.39	4628.61	4416.77	4840.84	4527.1	4737.11	4546.36	4343.81
Vegfa	NM_009505.4	NM_009505.4:1332	Endogenous	mRNA	Mm	100	1226.23	1125.32	1439.57	6.33	1208.36	1248.8	1252.37	1207.89	1188.66	1265.68	1439.57	1211.46	1216.82	1125.32	1186.77	1163.12
Vim	NM_011701.4	NM_011701.4:1417	Endogenous	mRNA	Mm	100	899.68	604.18	1152.76	16.66	813.11	841.75	604.18	841.65	839.74	1072.06	842.6	1089.21	949.14	1152.76	926.92	823.06
Wasf1	NM_031877.3	NM_031877.3:410	Endogenous	mRNA	Mm	100	5333.3	4564.29	5572.17	5.18	5410.6	5572.17	5558.63	5532.44	5228.92	5336.86	5198.44	5380.94	5475.18	4564.29	5229.91	5511.26
Wdr35	NM_001159527.1	NM_001159527.1:1562	Endogenous	mRNA	Mm	100	453.98	398.49	494	5.49	481.77	474.23	437.13	466.22	398.49	451.45	462.72	494	450.04	438.13	452.79	440.77
Xcl1	NM_008510.1	NM_008510.1:103	Endogenous	mRNA	Mm	100	8.7	4.07	14.03	34.61	9.83	12.84	5	11.22	6.8	8.15	7.62	14.03	6.4	4.07	8.73	9.75
Xk	NM_023500.2	NM_023500.2:466	Endogenous	mRNA	Mm	100	348.98	310.05	413.21	8.46	329.37	342.83	360.11	352.98	381.96	354.64	413.21	326.66	368.99	310.05	329.66	317.31
Ywhae	NM_009536.4	NM_009536.4:428	Endogenous	mRNA	Mm	100	18656.6	17523.6	19898.4	4.08	19525.5	19302	18129.3	19303.9	18409.1	18929.2	17770.9	19898.4	18124.4	18020.3	18942.7	17523.6
Ywhag	NM_018871.3	NM_018871.3:614	Endogenous	mRNA	Mm	100	11637.7	10591.4	13552.1	6.24	11320.7	11585	11667.4	11375	11556.1	11407.5	13552.1	12139.7	11684.1	10591.4	11845.4	10928.3
Ywhah	NM_011738.2	NM_011738.2:372	Endogenous	mRNA	Mm	100	15263.4	14004	16997.5	6.42	15726.4	15857	15855.6	16402.5	15274.7	15195.3	15391.6	16997.5	14010	14004	14283.9	14162.1
Ywhaq	NM_011739.3	NM_011739.3:659	Endogenous	mRNA	Mm	100	8898.03	7811.5	9572.52	5.86	9572.52	9236.56	8135.38	8907.2	8680.2	9227.66	9169.63	9304.91	8602.02	9308.52	8820.27	7811.5
Ywhaz	NM_011740.2	NM_011740.2:455	Endogenous	mRNA	Mm	100	11924.4	11126.1	12784	4.18	12200.6	11922.9	11878.5	12219.7	11429.8	11602.1	12706.7	12784	11683	11126.1	12013.1	11526.1
Zfp365	NM_178679.2	NM_178679.2:1118	Endogenous	mRNA	Mm	100	3907.8	3551.81	4207.15	4.3	4207.15	3989.44	3870.13	4126.63	3855.6	3886.73	3898.83	4009.15	3779.51	3551.81	3905.47	3813.16
Zpr1	NM_011752.2	NM_011752.2:1100	Endogenous	mRNA	Mm	100	438.49	382.01	538.89	9.03	395.25	435.7	413.12	430.52	432.5	439.22	538.89	429.87	457.51	468.63	382.01	438.61
Aars	NM_146217.4	NM_146217.4:716	Housekeeping	mRNA	Mm	100	1114.11	993.09	1296.81	7.32	1076.61	1097.64	1134.33	1053.85	1112.85	1124.03	1234.87	1097.23	1296.81	1098.89	1049.09	993.09
Asb10	NM_080444.5	NM_080444.5:649	Housekeeping	mRNA	Mm	100	11.95	8.15	15.25	21.82	10.82	9.88	14	9.18	13.61	8.15	14.28	11.02	8.53	15.25	14.54	14.08
Ccdc127	NM_024201.3	NM_024201.3:204	Housekeeping	mRNA	Mm	100	1291.26	1194.43	1380.42	4.48	1380.42	1343.64	1214.36	1321.13	1291.68	1338.04	1243.44	1304.65	1194.43	1346.92	1253.67	1262.75
Cnot10	NM_153585.5	NM_153585.5:714	Housekeeping	mRNA	Mm	100	552.46	516.58	594.12	5.05	523.07	574.01	543.16	567.22	565.66	594.12	563.64	517.05	590.82	522.51	551.69	516.58
Csnk2a2	NM_009974.3	NM_009974.3:1066	Housekeeping	mRNA	Mm	100	1070.9	1000.29	1186.56	5.42	1146.42	1186.56	1000.29	1102.82	1017.6	1099.57	1102.53	1032.1	1056.86	1002.32	1059.75	1043.99
Fam104a	NM_138598.5	NM_138598.5:523	Housekeeping	mRNA	Mm	100	716.15	673.8	769.22	4.02	709.88	673.8	686.2	769.22	690.06	731.69	691.22	747.52	718.79	735.98	701.98	737.51
Gusb	NM_010368.1	NM_010368.1:283	Housekeeping	mRNA	Mm	100	200.18	181.59	215.51	5.6	200.57	195.62	190.06	181.59	196.33	214	212.32	199.41	210.09	215.51	185.19	201.43
Lars	NM_134137.2	NM_134137.2:945	Housekeeping	mRNA	Mm	100	560.64	514.41	594.12	4.11	550.6	563.14	586.17	573.34	583.15	594.12	551.26	554.13	539.63	541.82	575.93	514.41
Mto1	NM_026658.2	NM_026658.2:1058	Housekeeping	mRNA	Mm	100	604.77	565.54	661.94	5.13	607.62	661.94	598.18	634.55	575.38	619.59	565.54	636.29	568.42	569.27	602.11	618.38
Supt7l	NM_028150.2	NM_028150.2:862	Housekeeping	mRNA	Mm	100	270	257.07	285.81	3.41	282.18	279.6	268.08	267.29	277	263.94	257.07	265.54	285.81	258.2	265.66	269.66
Tada2b	NM_001170454.1	NM_001170454.1:760	Housekeeping	mRNA	Mm	100	439.45	391.37	487.99	6.7	420.81	424.83	415.12	463.16	411.12	447.37	452.25	487.99	445.78	391.37	429.52	484.09
Tbp	NM_013684.3	NM_013684.3:688	Housekeeping	mRNA	Mm	100	444.67	414.16	477.44	4.89	458.18	424.83	465.14	477.44	415.98	453.49	414.16	430.88	475.64	440.16	446.98	433.19
Xpnpep1	NM_133216.3	NM_133216.3:1826	Housekeeping	mRNA	Mm	100	855.66	715.02	926.75	5.99	859.32	872.38	865.25	893.68	885.42	868.25	715.02	868.77	926.75	834.58	834.81	843.64
NEG_A	ERCC_00096.1	ERCC_00096.1:230	Negative	SYSTEM	CUS	100	35.17	22	42	19.2	37	33	41	36	39	42	31	42	42	25	32	22
NEG_B	ERCC_00041.1	ERCC_00041.1:440	Negative	SYSTEM	CUS	100	27.58	17	37	20.36	26	17	34	27	25	29	26	30	37	22	34	24
NEG_C	ERCC_00019.1	ERCC_00019.1:140	Negative	SYSTEM	CUS	100	7.42	3	12	36.11	8	5	7	5	12	7	9	10	6	6	11	3
NEG_D	ERCC_00076.1	ERCC_00076.1:355	Negative	SYSTEM	CUS	100	14	6	21	36.29	19	7	13	8	20	21	17	6	17	12	13	15
NEG_E	ERCC_00098.1	ERCC_00098.1:785	Negative	SYSTEM	CUS	100	14.08	9	19	18.28	13	9	19	12	14	16	14	17	14	12	14	15
NEG_F	ERCC_00126.1	ERCC_00126.1:220	Negative	SYSTEM	CUS	100	31.25	23	39	17.59	32	38	39	25	30	33	24	23	34	37	33	27
NEG_G	ERCC_00144.1	ERCC_00144.1:15	Negative	SYSTEM	CUS	100	9.92	6	13	27.01	12	8	7	11	9	13	7	13	13	12	8	6
NEG_H	ERCC_00154.1	ERCC_00154.1:115	Negative	SYSTEM	CUS	100	14.42	8	21	28.59	13	16	13	9	15	21	14	20	18	10	16	8
POS_A	ERCC_00117.1	ERCC_00117.1:385	Positive	SYSTEM	CUS	100	26748.6	22166	28768	8.39	25706	28333	27720	26728	26797	28768	27475	28693	27329	22575	28693	22166
POS_B	ERCC_00112.1	ERCC_00112.1:695	Positive	SYSTEM	CUS	100	6624.92	5485	7272	8.89	6530	7054	6880	6632	6419	7188	6719	7272	6883	5485	6951	5486
POS_C	ERCC_00002.1	ERCC_00002.1:850	Positive	SYSTEM	CUS	100	1702.25	1445	1832	8	1606	1795	1682	1733	1712	1822	1796	1832	1758	1446	1800	1445
POS_D	ERCC_00092.1	ERCC_00092.1:540	Positive	SYSTEM	CUS	100	495.83	407	555	9.89	517	535	555	489	436	542	512	548	464	439	506	407
POS_E	ERCC_00035.1	ERCC_00035.1:485	Positive	SYSTEM	CUS	100	79.75	63	96	12.52	66	85	80	78	70	96	83	85	86	74	91	63
POS_F	ERCC_00034.1	ERCC_00034.1:195	Positive	SYSTEM	CUS	100	48.5	40	58	12.73	53	44	52	45	47	58	40	45	55	57	44	42

## Sheet: Table S3
Table S3. Nanostring pathway scores.
	A152T average	GFP average	P301L average
A1 Astrocyte	0.0536003	-0.0996621	0.0460618
Angiogenesis	0.0256074	-0.174078	0.148471
Antigen Processing and Presentation	-0.32342	0.345141	-0.0217208
Apoptosis	0.453036	-0.382639	-0.0703967
Astrocyte DifferentiationFunction	0.425092	-1.20445	0.779363
Astrocyte Markers	0.498378	-1.03804	0.53966
Autophagy	-0.00891387	-0.203827	0.212741
Blood Brain Barrier	0.293271	-0.280144	-0.0131271
Calcium Signaling	-0.310833	0.0529829	0.25785
Cannabinoid Signaling	-0.274961	0.144504	0.130457
Cell Cycle	-0.0253928	0.00752764	0.0178651
Cell Migration	0.289198	-0.24618	-0.0430172
Chemokines	0.283752	-0.228504	-0.0552476
Cholinergic synapse	-0.151598	-0.010642	0.16224
Circadian Signaling	-0.0166542	-0.0472955	0.0639497
Complement System	0.395869	-0.715231	0.319362
Cytokines	0.351525	-0.478096	0.126571
Cytoskeletal Dynamics	0.50447	-1.2663	0.761833
Dopaminergic Synapse	-0.179335	0.0529639	0.126371
GABAergic Synapse	-0.0752922	-0.128836	0.204128
Gap Junctions	0.0482614	-0.182038	0.133776
Glucose Metabolism	-0.241737	0.122596	0.11914
Glutamatergic Synapse	-0.261622	0.0438294	0.217793
Homeostatic Microglia	0.309916	-0.550294	0.240379
Hypoxia	0.0950117	-0.22125	0.126239
Inflammasome	0.0835564	-0.105257	0.021701
Insulin Signaling	-0.0578507	-0.0598692	0.11772
Interferon Signaling	-0.13162	0.450805	-0.319185
Ion Transport	-0.0350524	-0.186285	0.221338
JAK-STAT	0.228151	-0.555486	0.327335
Lipid Metabolism	0.260344	-0.208587	-0.0517566
MAPK & PI3K	0.369877	-0.215832	-0.154045
Microglia Neurodegenerative Phenotype (MGnD)	0.5895	-0.974934	0.385435
Microglial Markers	0.208903	-0.482288	0.273385
Myelogenesis	0.170203	-0.438062	0.26786
Neuroactive Ligands and Receptors	0.285961	-0.380893	0.0949311
Neurogenesis	0.410916	-1.20327	0.792353
Neuronal Markers	-0.0760123	-0.0817427	0.157755
Neurotrophin Signaling	-0.421202	0.217913	0.203288
NF-kappaB Signaling	0.330518	-0.187537	-0.142981
NO Metabolism and Signaling	0.332085	-0.235215	-0.0968701
Oligodendrocyte DifferentiationMaturation	0.115713	-0.453321	0.337608
Oligodendrocyte Markers	0.0433756	-0.209502	0.166127
Phagocytosis	-0.393673	0.300457	0.0932152
Primed Microglia	0.520886	-0.912919	0.392033
Proteotoxic Stress	0.0183004	-0.131913	0.113613
Purinergic Signaling	0.209184	-0.286294	0.0771099
Serotonergic Synapse	0.255571	-0.130039	-0.125533
Stage 1 DAM	0.197314	-0.405131	0.207817
Stage 2 DAM	0.184116	-0.423151	0.239035
T-cell signaling	0.385039	-0.231252	-0.153787
TGF-Beta Signaling	0.0576843	-0.00399536	-0.0536889
Wnt Signaling	0.114616	-0.146181	0.0315655

## Sheet: Table S4
Table S4. Nanostring cell type scores -log2.
	B-cells	Endothelial Cells	Oligodendrocytes	Neuron	Macrophages_Microglia	Exhausted CD8	Astrocytes	DC
A512T-1	5.8089	7.31033	8.40318	8.48305	6.9337	6.68094	8.40477	9.3669
A152T-2	6.03196	7.2532	8.57591	8.02836	7.00177	6.47231	8.44676	9.47464
A152T-3	5.95803	6.97859	8.44839	8.60672	6.93182	6.77305	8.30491	9.12795
A512T-4	5.83685	6.63521	8.27872	8.49413	6.85832	6.51978	8.20751	9.41718
GFP-1	5.87217	7.00028	8.30847	8.14379	6.60291	6.14844	8.10165	9.36616
GFP-2	5.93865	6.89443	8.4113	8.37177	6.62004	6.6084	8.10448	9.37923
GFP-3	5.60616	6.71892	8.20337	8.42949	6.49675	6.54731	7.94108	9.38533
GFP-4	5.6427	6.86679	8.16875	8.27273	6.27295	6.42472	8.08985	9.52437
P301L-1	5.73111	6.78845	8.30936	8.30366	6.71174	6.78426	8.21538	9.37068
P301L-2	5.93718	7.44432	8.47696	8.28172	6.74623	6.88706	8.34226	9.52408
P301L-3	6.42804	6.71153	8.59943	8.43779	7.06897	6.74461	8.25052	9.38485
P301L-4	5.92566	6.91692	8.413	8.30059	7.26307	6.93462	8.2483	9.38724
